# Supplementary material for: Crystal structure of bis­{μ-4-methyl-N′-[3-(oxido­imino)­butan-2-yl­idene]benzene­sulfono­hydrazidato}bis­[(dimethyl sulfoxide-κO)copper(II)]
Source: Acta Crystallogr Sect E Struct Rep Online. 2014 Aug 1;70(Pt 9):m316–7. doi: 10.1107/S1600536814016651 (PMC4186093; doi:10.1107/S1600536814016651)
Supplement: Supplementary file 1 [file e-70-0m316-sup1.cif]

##############################################################################
#                                                                            #
# This CIF contains the data in a paper accepted for publication in          #
# Acta Crystallographica Section E. It conforms to the requirements of       #
# Notes for Authors for Acta Crystallographica Section E, and has been       #
# peer reviewed under the auspices of the IUCr Commission on Journals.       #
#                                                                            #
# Full details of the Crystallographic Information File format               #
# are given in the paper "The Crystallographic Information File (CIF):       #
# a New Standard Archive File for Crystallography" by S. R. Hall, F. H.      #
# Allen and I. D. Brown [Acta Cryst. (1991), A47, 655-685].                  #
#                                                                            #
# The current version of the core CIF dictionary is obtainable from          #
# ftp://ftp.iucr.org/pub/cif_core.dic.                                       #
#                                                                            #
# Software is freely available for graphical display of the structure(s)     #
# in this CIF. For information consult the CIF software page                 #
# http://www.iucr.org/resources/cif/software.                                #
#                                                                            #
# This file may be used for bona fide research purposes within the           #
# scientific community so long as proper attribution is given to the journal # 
# article from which it was obtained.                                        #
#                                                                            #
##############################################################################
data_I
_audit_creation_method     SHELXL-97
_database_code_depnum_ccdc_archive     'CCDC 1014769'
_chemical_name_systematic
;\
Bis{\m-4-methyl-<i>N</i>'-[3-(oxidoimino)butan-2-\
ylidene]benzenesulfonohydrazidato}-\k^4^<i>O</i>,<i>N</i>,<i>N</i>':<i>O</i>';\
\k^4^<i>O</i>':<i>O</i>,<i>N</i>,<i>N</i>'-bis[(dimethyl
sulfoxide-\k<i>O</i>)copper(II)]
;
_chemical_name_common     ?
_chemical_formula_moiety     'C26 H38 Cu2 N6 O8 S4'
_chemical_formula_sum     'C26 H38 Cu2 N6 O8 S4'
_chemical_formula_iupac     '[Cu2 (C11 H13 N3 O3 S)2 (C2 H6 O S)2]'
_chemical_formula_weight     817.9536
_chemical_melting_point     ?
_symmetry_cell_setting     triclinic
_symmetry_space_group_name_H-M     'P -1'
_symmetry_space_group_name_Hall     '-P 1'
loop_
    _symmetry_equiv_pos_as_xyz
    'x, y, z'
    '-x, -y, -z'
_cell_length_a     7.8097(3)
_cell_length_b     8.4670(3)
_cell_length_c     15.1586(6)
_cell_angle_alpha     74.656(2)
_cell_angle_beta     75.955(2)
_cell_angle_gamma     65.042(2)
_cell_volume     866.47(6)
_cell_formula_units_Z     1
_cell_measurement_reflns_used     7693
_cell_measurement_theta_min     2.82
_cell_measurement_theta_max     28.13
_cell_measurement_temperature     293(2)
_exptl_crystal_description     block
_exptl_crystal_colour     black
_exptl_crystal_size_max     0.61
_exptl_crystal_size_mid     0.28
_exptl_crystal_size_min     0.07
_exptl_crystal_density_diffrn     1.568
_exptl_crystal_density_meas     ?
_exptl_crystal_density_method     'not measured'
_exptl_crystal_F_000     422
_exptl_absorpt_coefficient_mu     1.522
_exptl_absorpt_correction_type     multi-scan
_exptl_absorpt_process_details     '(SADABS; Bruker, 2005)'
_exptl_absorpt_correction_T_min     0.4570
_exptl_absorpt_correction_T_max     0.9009
_exptl_special_details     ?
_diffrn_ambient_temperature     293(2)
_diffrn_radiation_type     MoK\a
_diffrn_radiation_wavelength     0.71073
_diffrn_radiation_monochromator     graphite
_diffrn_measurement_device_type     'Bruker APEXII CCD'
_diffrn_measurement_method     '\f and \w scans'
_diffrn_detector_area_resol_mean     ?
_diffrn_reflns_number     5765
_diffrn_reflns_av_R_equivalents     0.0152
_diffrn_reflns_av_sigmaI/netI     0.0306
_diffrn_reflns_theta_min     2.70
_diffrn_reflns_theta_max     28.35
_diffrn_reflns_theta_full     28.35
_diffrn_measured_fraction_theta_max     0.934
_diffrn_measured_fraction_theta_full     0.934
_diffrn_reflns_limit_h_min     -10
_diffrn_reflns_limit_h_max     10
_diffrn_reflns_limit_k_min     -11
_diffrn_reflns_limit_k_max     7
_diffrn_reflns_limit_l_min     -20
_diffrn_reflns_limit_l_max     18
_diffrn_standards_number     0
_diffrn_standards_interval_count     ?
_diffrn_standards_interval_time     ?
_diffrn_standards_decay_%     ?
_refine_special_details
;
Refinement of <i>F</i>^2^ against ALL reflections. The weighted <i>R</i>-factor
<i>wR</i> and goodness of fit <i>S</i> are based on <i>F</i>^2^, conventional
<i>R</i>-factors <i>R</i> are based on <i>F</i>, with <i>F</i> set to zero for
negative <i>F</i>^2^. The threshold expression of <i>F</i>^2^ >
\s(<i>F</i>^2^) is used only for calculating <i>R</i>-factors(gt) <i>etc</i>.
and is not relevant to the choice of reflections for refinement.
<i>R</i>-factors based on <i>F</i>^2^ are statistically about twice as large
as those based on <i>F</i>, and <i>R</i>- factors based on ALL data will be
even larger.
;
_reflns_number_total     4054
_reflns_number_gt     3366
_reflns_threshold_expression     I>2sigma(I)
_refine_ls_structure_factor_coef     Fsqd
_refine_ls_matrix_type     full
_refine_ls_R_factor_all     0.0424
_refine_ls_R_factor_gt     0.0324
_refine_ls_wR_factor_gt     0.0853
_refine_ls_wR_factor_ref     0.0914
_refine_ls_goodness_of_fit_ref     1.043
_refine_ls_restrained_S_all     1.043
_refine_ls_number_reflns     4054
_refine_ls_number_parameters     208
_refine_ls_number_restraints     0
_refine_ls_hydrogen_treatment     constr
_refine_ls_weighting_scheme     calc
_refine_ls_weighting_details
         'calc w=1/[\s^2^(Fo^2^)+(0.0467P)^2^+0.3887P] where P=(Fo^2^+2Fc^2^)/3'
_atom_sites_solution_hydrogens     geom
_atom_sites_solution_primary     direct
_atom_sites_solution_secondary     difmap
_refine_ls_shift/su_max     0.000
_refine_ls_shift/su_mean     0.000
_refine_diff_density_max     0.378
_refine_diff_density_min     -0.424
_refine_ls_extinction_method     none
_refine_ls_extinction_coef     ?
loop_
    _atom_type_symbol
    _atom_type_description
    _atom_type_scat_dispersion_real
    _atom_type_scat_dispersion_imag
    _atom_type_scat_source
    C C 0.0033 0.0016 'International Tables Vol C Tables 4.2.6.8 and 6.1.1.4'
    H H 0.0000 0.0000 'International Tables Vol C Tables 4.2.6.8 and 6.1.1.4'
    N N 0.0061 0.0033 'International Tables Vol C Tables 4.2.6.8 and 6.1.1.4'
    O O 0.0106 0.0060 'International Tables Vol C Tables 4.2.6.8 and 6.1.1.4'
    S S 0.1246 0.1234 'International Tables Vol C Tables 4.2.6.8 and 6.1.1.4'
    Cu Cu 0.3201 1.2651 'International Tables Vol C Tables 4.2.6.8 and 6.1.1.4'
_computing_data_collection     'APEX2 (Bruker, 2005)'
_computing_cell_refinement     'SAINT (Bruker, 2005)'
_computing_data_reduction     'SAINT (Bruker, 2005)'
_computing_structure_solution     'SHELXTL (Sheldrick, 2008)'
_computing_structure_refinement     'SHELXTL (Sheldrick, 2008)'
_computing_molecular_graphics     'SHELXTL (Sheldrick, 2008)'
_computing_publication_material     'SHELXTL (Sheldrick, 2008)'
loop_
    _atom_site_type_symbol
    _atom_site_label
    _atom_site_fract_x
    _atom_site_fract_y
    _atom_site_fract_z
    _atom_site_u_iso_or_equiv
    _atom_site_adp_type
    _atom_site_calc_flag
    _atom_site_refinement_flags
    _atom_site_occupancy
    _atom_site_symmetry_multiplicity
    _atom_site_disorder_assembly
    _atom_site_disorder_group
    Cu Cu1 0.58200(4) 0.31552(3) 0.593265(18) 0.02826(9) Uani d . 1 1 . .
    S S1 0.77302(8) 0.04077(8) 0.74973(4) 0.03261(14) Uani d . 1 1 . .
    S S2 0.14080(8) 0.50296(8) 0.67789(4) 0.03775(15) Uani d . 1 1 . .
    O O2 0.6646(2) 0.2330(2) 0.72499(11) 0.0355(4) Uani d . 1 1 . .
    N N2 0.7236(3) 0.0618(2) 0.59334(13) 0.0287(4) Uani d . 1 1 . .
    C C10 0.6295(4) 0.1222(3) 0.35609(16) 0.0370(5) Uani d . 1 1 . .
    H H10A 0.5581 0.2316 0.3194 0.056 Uiso calc R 1 1 . .
    H H10B 0.5663 0.0413 0.3685 0.056 Uiso calc R 1 1 . .
    H H10C 0.7556 0.0715 0.3231 0.056 Uiso calc R 1 1 . .
    C C7 0.7440(3) 0.0142(3) 0.51572(15) 0.0293(4) Uani d . 1 1 . .
    O O4 0.2837(2) 0.3281(2) 0.65248(12) 0.0386(4) Uani d . 1 1 . .
    O O1 0.9442(3) -0.0107(3) 0.78807(13) 0.0480(5) Uani d . 1 1 . .
    N N1 0.8225(3) -0.0535(3) 0.66265(13) 0.0361(4) Uani d . 1 1 . .
    O O3 0.4716(2) 0.4478(2) 0.40297(11) 0.0346(4) Uani d . 1 1 . .
    N N3 0.5685(3) 0.3140(2) 0.46524(12) 0.0281(4) Uani d . 1 1 . .
    C C8 0.6430(3) 0.1565(3) 0.44490(15) 0.0271(4) Uani d . 1 1 . .
    C C2 0.3225(4) -0.0775(4) 0.88982(19) 0.0486(7) Uani d . 1 1 . .
    H H2 0.1983 -0.0485 0.8810 0.058 Uiso calc R 1 1 . .
    C C1 0.4370(4) -0.0029(4) 0.82421(17) 0.0400(6) Uani d . 1 1 . .
    H H1 0.3897 0.0761 0.7719 0.048 Uiso calc R 1 1 . .
    C C6 0.6226(3) -0.0460(3) 0.83647(15) 0.0332(5) Uani d . 1 1 . .
    C C9 0.8650(4) -0.1691(3) 0.49726(19) 0.0417(6) Uani d . 1 1 . .
    H H9A 0.9189 -0.2428 0.5517 0.062 Uiso calc R 1 1 . .
    H H9B 0.9659 -0.1646 0.4470 0.062 Uiso calc R 1 1 . .
    H H9C 0.7878 -0.2174 0.4813 0.062 Uiso calc R 1 1 . .
    C C3 0.3885(5) -0.1948(4) 0.96864(19) 0.0526(7) Uani d . 1 1 . .
    C C5 0.6905(4) -0.1601(4) 0.91562(18) 0.0471(6) Uani d . 1 1 . .
    H H5 0.8141 -0.1876 0.9251 0.057 Uiso calc R 1 1 . .
    C C4 0.5723(5) -0.2326(4) 0.9805(2) 0.0583(8) Uani d . 1 1 . .
    H H4 0.6181 -0.3091 1.0337 0.070 Uiso calc R 1 1 . .
    C C021 0.1846(5) 0.5082(5) 0.7870(2) 0.0674(9) Uani d . 1 1 . .
    H H02A 0.3027 0.5237 0.7789 0.101 Uiso calc R 1 1 . .
    H H02B 0.1927 0.3987 0.8286 0.101 Uiso calc R 1 1 . .
    H H02C 0.0821 0.6049 0.8122 0.101 Uiso calc R 1 1 . .
    C C022 -0.0802(4) 0.4738(5) 0.7154(3) 0.0650(9) Uani d . 1 1 . .
    H H02D -0.1256 0.4685 0.6633 0.097 Uiso calc R 1 1 . .
    H H02E -0.1723 0.5718 0.7436 0.097 Uiso calc R 1 1 . .
    H H02F -0.0618 0.3656 0.7597 0.097 Uiso calc R 1 1 . .
    C C11 0.2614(6) -0.2742(5) 1.0403(3) 0.0812(12) Uani d . 1 1 . .
    H H11A 0.1395 -0.2329 1.0205 0.122 Uiso calc R 1 1 . .
    H H11B 0.2444 -0.2393 1.0982 0.122 Uiso calc R 1 1 . .
    H H11C 0.3194 -0.4011 1.0480 0.122 Uiso calc R 1 1 . .
loop_
    _atom_site_aniso_label
    _atom_site_aniso_U_11
    _atom_site_aniso_U_22
    _atom_site_aniso_U_33
    _atom_site_aniso_U_12
    _atom_site_aniso_U_13
    _atom_site_aniso_U_23
    Cu1 0.03260(15) 0.02483(15) 0.02657(15) -0.00907(11) -0.00598(10)
                                                                    -0.00532(10)
    S1 0.0312(3) 0.0331(3) 0.0312(3) -0.0074(2) -0.0101(2) -0.0054(2)
    S2 0.0296(3) 0.0328(3) 0.0422(3) -0.0086(2) -0.0041(2) 0.0001(2)
    O2 0.0420(9) 0.0315(9) 0.0331(8) -0.0111(7) -0.0110(7) -0.0062(7)
    N2 0.0290(9) 0.0258(9) 0.0288(9) -0.0084(7) -0.0051(7) -0.0038(7)
    C10 0.0443(13) 0.0342(13) 0.0342(12) -0.0130(10) -0.0068(10) -0.0115(10)
    C7 0.0272(10) 0.0285(11) 0.0315(11) -0.0107(9) -0.0015(8) -0.0071(9)
    O4 0.0341(9) 0.0360(9) 0.0434(10) -0.0108(7) -0.0056(7) -0.0080(7)
    O1 0.0360(9) 0.0588(12) 0.0493(11) -0.0131(9) -0.0180(8) -0.0081(9)
    N1 0.0388(11) 0.0311(10) 0.0289(9) -0.0027(8) -0.0078(8) -0.0057(8)
    O3 0.0486(10) 0.0259(8) 0.0310(8) -0.0119(7) -0.0166(7) -0.0023(6)
    N3 0.0315(9) 0.0268(9) 0.0270(9) -0.0129(7) -0.0048(7) -0.0034(7)
    C8 0.0265(10) 0.0282(11) 0.0277(10) -0.0122(8) -0.0009(8) -0.0071(8)
    C2 0.0486(15) 0.0597(18) 0.0432(15) -0.0256(14) -0.0016(12) -0.0154(13)
    C1 0.0441(14) 0.0450(14) 0.0322(12) -0.0163(11) -0.0121(10) -0.0049(11)
    C6 0.0394(12) 0.0306(12) 0.0276(11) -0.0080(9) -0.0097(9) -0.0069(9)
    C9 0.0451(14) 0.0316(12) 0.0417(14) -0.0051(10) -0.0072(11) -0.0117(11)
    C3 0.073(2) 0.0493(17) 0.0369(14) -0.0293(15) 0.0038(13) -0.0115(12)
    C5 0.0512(16) 0.0452(15) 0.0355(13) -0.0083(12) -0.0157(11) -0.0011(11)
    C4 0.081(2) 0.0475(17) 0.0336(14) -0.0170(16) -0.0146(14) 0.0048(12)
    C021 0.071(2) 0.070(2) 0.057(2) -0.0141(18) -0.0073(16) -0.0295(17)
    C022 0.0335(14) 0.060(2) 0.091(3) -0.0199(14) 0.0026(15) -0.0057(18)
    C11 0.111(3) 0.077(3) 0.057(2) -0.055(2) 0.020(2) -0.0123(19)
_geom_special_details
;
All e.s.d.'s (except the e.s.d. in the dihedral angle between two l.s. planes)
are estimated using the full covariance matrix. The cell e.s.d.'s are taken
into account individually in the estimation of e.s.d.'s in distances, angles
and torsion angles; correlations between e.s.d.'s in cell parameters are only
used when they are defined by crystal symmetry. An approximate (isotropic)
treatment of cell e.s.d.'s is used for estimating e.s.d.'s involving l.s.
planes.
;
loop_
    _geom_bond_atom_site_label_1
    _geom_bond_atom_site_label_2
    _geom_bond_site_symmetry_2
    _geom_bond_distance
    _geom_bond_publ_flag
    Cu1 N2 . 1.9580(19) y
    Cu1 N3 . 1.9728(18) y
    Cu1 O2 . 2.0970(16) y
    Cu1 O3 2_666 1.8798(16) y
    Cu1 O4 . 2.2517(17) y
    S1 O1 . 1.4376(18) ?
    S1 O2 . 1.4745(17) ?
    S1 N1 . 1.606(2) ?
    S1 C6 . 1.765(2) ?
    S2 O4 . 1.5114(18) ?
    S2 C022 . 1.781(3) ?
    S2 C021 . 1.783(3) ?
    N2 C7 . 1.295(3) ?
    N2 N1 . 1.367(3) ?
    C10 C8 . 1.486(3) ?
    C10 H10A . 0.9600 ?
    C10 H10B . 0.9600 ?
    C10 H10C . 0.9600 ?
    C7 C8 . 1.467(3) ?
    C7 C9 . 1.498(3) ?
    O3 N3 . 1.343(2) ?
    O3 Cu1 2_666 1.8798(16) ?
    N3 C8 . 1.299(3) ?
    C2 C1 . 1.378(4) ?
    C2 C3 . 1.385(4) ?
    C2 H2 . 0.9300 ?
    C1 C6 . 1.385(3) ?
    C1 H1 . 0.9300 ?
    C6 C5 . 1.385(3) ?
    C9 H9A . 0.9600 ?
    C9 H9B . 0.9600 ?
    C9 H9C . 0.9600 ?
    C3 C4 . 1.379(5) ?
    C3 C11 . 1.507(4) ?
    C5 C4 . 1.384(4) ?
    C5 H5 . 0.9300 ?
    C4 H4 . 0.9300 ?
    C021 H02A . 0.9600 ?
    C021 H02B . 0.9600 ?
    C021 H02C . 0.9600 ?
    C022 H02D . 0.9600 ?
    C022 H02E . 0.9600 ?
    C022 H02F . 0.9600 ?
    C11 H11A . 0.9600 ?
    C11 H11B . 0.9600 ?
    C11 H11C . 0.9600 ?
loop_
    _geom_angle_atom_site_label_1
    _geom_angle_atom_site_label_2
    _geom_angle_atom_site_label_3
    _geom_angle_site_symmetry_1
    _geom_angle_site_symmetry_3
    _geom_angle
    _geom_angle_publ_flag
    O3 Cu1 N2 2_666 . 160.52(8) ?
    O3 Cu1 N3 2_666 . 105.85(7) ?
    N2 Cu1 N3 . . 81.34(8) ?
    O3 Cu1 O2 2_666 . 90.50(6) ?
    N2 Cu1 O2 . . 80.08(7) ?
    N3 Cu1 O2 . . 160.90(7) ?
    O3 Cu1 O4 2_666 . 95.33(7) ?
    N2 Cu1 O4 . . 101.95(7) ?
    N3 Cu1 O4 . . 96.11(7) ?
    O2 Cu1 O4 . . 92.01(7) ?
    O1 S1 O2 . . 116.12(11) ?
    O1 S1 N1 . . 109.45(11) ?
    O2 S1 N1 . . 110.60(10) ?
    O1 S1 C6 . . 105.75(11) ?
    O2 S1 C6 . . 107.02(11) ?
    N1 S1 C6 . . 107.42(11) ?
    O4 S2 C022 . . 105.09(14) ?
    O4 S2 C021 . . 106.15(14) ?
    C022 S2 C021 . . 98.59(18) ?
    S1 O2 Cu1 . . 114.45(9) ?
    C7 N2 N1 . . 120.75(19) ?
    C7 N2 Cu1 . . 114.72(15) ?
    N1 N2 Cu1 . . 123.60(15) ?
    C8 C10 H10A . . 109.5 ?
    C8 C10 H10B . . 109.5 ?
    H10A C10 H10B . . 109.5 ?
    C8 C10 H10C . . 109.5 ?
    H10A C10 H10C . . 109.5 ?
    H10B C10 H10C . . 109.5 ?
    N2 C7 C8 . . 114.58(19) ?
    N2 C7 C9 . . 123.5(2) ?
    C8 C7 C9 . . 121.8(2) ?
    S2 O4 Cu1 . . 116.15(10) ?
    N2 N1 S1 . . 110.24(15) ?
    N3 O3 Cu1 . 2_666 120.90(13) ?
    C8 N3 O3 . . 117.04(18) ?
    C8 N3 Cu1 . . 113.71(15) ?
    O3 N3 Cu1 . . 128.55(14) ?
    N3 C8 C7 . . 115.07(19) ?
    N3 C8 C10 . . 122.8(2) ?
    C7 C8 C10 . . 122.1(2) ?
    C1 C2 C3 . . 121.5(3) ?
    C1 C2 H2 . . 119.3 ?
    C3 C2 H2 . . 119.3 ?
    C2 C1 C6 . . 119.7(2) ?
    C2 C1 H1 . . 120.1 ?
    C6 C1 H1 . . 120.1 ?
    C1 C6 C5 . . 119.9(2) ?
    C1 C6 S1 . . 119.73(18) ?
    C5 C6 S1 . . 120.4(2) ?
    C7 C9 H9A . . 109.5 ?
    C7 C9 H9B . . 109.5 ?
    H9A C9 H9B . . 109.5 ?
    C7 C9 H9C . . 109.5 ?
    H9A C9 H9C . . 109.5 ?
    H9B C9 H9C . . 109.5 ?
    C4 C3 C2 . . 117.8(3) ?
    C4 C3 C11 . . 121.2(3) ?
    C2 C3 C11 . . 121.0(3) ?
    C4 C5 C6 . . 119.1(3) ?
    C4 C5 H5 . . 120.4 ?
    C6 C5 H5 . . 120.4 ?
    C3 C4 C5 . . 121.9(3) ?
    C3 C4 H4 . . 119.0 ?
    C5 C4 H4 . . 119.0 ?
    S2 C021 H02A . . 109.5 ?
    S2 C021 H02B . . 109.5 ?
    H02A C021 H02B . . 109.5 ?
    S2 C021 H02C . . 109.5 ?
    H02A C021 H02C . . 109.5 ?
    H02B C021 H02C . . 109.5 ?
    S2 C022 H02D . . 109.5 ?
    S2 C022 H02E . . 109.5 ?
    H02D C022 H02E . . 109.5 ?
    S2 C022 H02F . . 109.5 ?
    H02D C022 H02F . . 109.5 ?
    H02E C022 H02F . . 109.5 ?
    C3 C11 H11A . . 109.5 ?
    C3 C11 H11B . . 109.5 ?
    H11A C11 H11B . . 109.5 ?
    C3 C11 H11C . . 109.5 ?
    H11A C11 H11C . . 109.5 ?
    H11B C11 H11C . . 109.5 ?
loop_
    _geom_torsion_atom_site_label_1
    _geom_torsion_atom_site_label_2
    _geom_torsion_atom_site_label_3
    _geom_torsion_atom_site_label_4
    _geom_torsion_site_symmetry_1
    _geom_torsion_site_symmetry_2
    _geom_torsion_site_symmetry_3
    _geom_torsion_site_symmetry_4
    _geom_torsion
    _geom_torsion_publ_flag
    O1 S1 O2 Cu1 . . . . 132.54(11) ?
    N1 S1 O2 Cu1 . . . . 7.05(14) ?
    C6 S1 O2 Cu1 . . . . -109.67(11) ?
    O3 Cu1 O2 S1 2_666 . . . -164.58(11) ?
    N2 Cu1 O2 S1 . . . . -1.72(10) ?
    N3 Cu1 O2 S1 . . . . -15.2(3) ?
    O4 Cu1 O2 S1 . . . . 100.06(11) ?
    O3 Cu1 N2 C7 2_666 . . . -112.5(2) ?
    N3 Cu1 N2 C7 . . . . 0.93(15) ?
    O2 Cu1 N2 C7 . . . . -174.63(16) ?
    O4 Cu1 N2 C7 . . . . 95.40(16) ?
    O3 Cu1 N2 N1 2_666 . . . 56.5(3) ?
    N3 Cu1 N2 N1 . . . . 170.01(18) ?
    O2 Cu1 N2 N1 . . . . -5.55(17) ?
    O4 Cu1 N2 N1 . . . . -95.52(17) ?
    N1 N2 C7 C8 . . . . -174.51(18) ?
    Cu1 N2 C7 C8 . . . . -5.1(2) ?
    N1 N2 C7 C9 . . . . 3.7(3) ?
    Cu1 N2 C7 C9 . . . . 173.13(18) ?
    C022 S2 O4 Cu1 . . . . 176.67(15) ?
    C021 S2 O4 Cu1 . . . . -79.50(17) ?
    O3 Cu1 O4 S2 2_666 . . . -1.22(11) ?
    N2 Cu1 O4 S2 . . . . 169.76(11) ?
    N3 Cu1 O4 S2 . . . . -107.83(11) ?
    O2 Cu1 O4 S2 . . . . 89.47(11) ?
    C7 N2 N1 S1 . . . . 179.00(16) ?
    Cu1 N2 N1 S1 . . . . 10.5(2) ?
    O1 S1 N1 N2 . . . . -139.82(16) ?
    O2 S1 N1 N2 . . . . -10.66(19) ?
    C6 S1 N1 N2 . . . . 105.82(17) ?
    Cu1 O3 N3 C8 2_666 . . . -162.43(15) ?
    Cu1 O3 N3 Cu1 2_666 . . . 27.9(2) ?
    O3 Cu1 N3 C8 2_666 . . . 165.37(15) ?
    N2 Cu1 N3 C8 . . . . 3.91(15) ?
    O2 Cu1 N3 C8 . . . . 17.4(3) ?
    O4 Cu1 N3 C8 . . . . -97.30(15) ?
    O3 Cu1 N3 O3 2_666 . . . -24.6(2) ?
    N2 Cu1 N3 O3 . . . . 173.91(18) ?
    O2 Cu1 N3 O3 . . . . -172.62(17) ?
    O4 Cu1 N3 O3 . . . . 72.70(17) ?
    O3 N3 C8 C7 . . . . -178.83(17) ?
    Cu1 N3 C8 C7 . . . . -7.6(2) ?
    O3 N3 C8 C10 . . . . 1.8(3) ?
    Cu1 N3 C8 C10 . . . . 173.05(16) ?
    N2 C7 C8 N3 . . . . 8.5(3) ?
    C9 C7 C8 N3 . . . . -169.7(2) ?
    N2 C7 C8 C10 . . . . -172.10(19) ?
    C9 C7 C8 C10 . . . . 9.6(3) ?
    C3 C2 C1 C6 . . . . 0.4(4) ?
    C2 C1 C6 C5 . . . . -1.7(4) ?
    C2 C1 C6 S1 . . . . 176.8(2) ?
    O1 S1 C6 C1 . . . . 173.2(2) ?
    O2 S1 C6 C1 . . . . 48.8(2) ?
    N1 S1 C6 C1 . . . . -70.0(2) ?
    O1 S1 C6 C5 . . . . -8.3(2) ?
    O2 S1 C6 C5 . . . . -132.7(2) ?
    N1 S1 C6 C5 . . . . 108.5(2) ?
    C1 C2 C3 C4 . . . . 1.1(4) ?
    C1 C2 C3 C11 . . . . 179.4(3) ?
    C1 C6 C5 C4 . . . . 1.5(4) ?
    S1 C6 C5 C4 . . . . -177.0(2) ?
    C2 C3 C4 C5 . . . . -1.4(5) ?
    C11 C3 C4 C5 . . . . -179.6(3) ?
    C6 C5 C4 C3 . . . . 0.1(5) ?
loop_
    _geom_hbond_atom_site_label_D
    _geom_hbond_atom_site_label_H
    _geom_hbond_atom_site_label_A
    _geom_hbond_site_symmetry_A
    _geom_hbond_distance_DH
    _geom_hbond_distance_HA
    _geom_hbond_distance_DA
    _geom_hbond_angle_DHA
    C1 H1 O4 . 0.93 2.39 3.299(3) 166
    C2 H2 O1 1_455 0.93 2.57 3.430(4) 154
    C9 H9A S2 1_645 0.96 2.75 3.693(3) 166
    C10 H10C O1 2_756 0.96 2.47 3.415(4) 166
_iucr_refine_instructions_details
;
TITL P-1 in P-1
CELL  0.71073   7.8097   8.4670  15.1586   74.656   75.955   65.042
ZERR     2.00   0.0003   0.0003   0.0006    0.002    0.002    0.002
LATT   1
SFAC  C    H    N    O    S    Cu
UNIT  26   38   6    8    4    2
MERG   2
FMAP   2
PLAN   25
SIZE     0.07   0.28   0.61
BOND   $H
CONF
ACTA
FMAP   2
L.S.   4
HTAB
TEMP    20.00
MPLA C1 C2 C3 C4 C5 C6
MPLA N1 N2 C7 C8 N3 O3
WGHT    0.046700    0.388700
FVAR       0.19120
CU1   6    0.581999    0.315518    0.593265    11.00000    0.03260    0.02483 =
         0.02657   -0.00532   -0.00598   -0.00907
S1    5    0.773023    0.040765    0.749732    11.00000    0.03118    0.03306 =
         0.03116   -0.00541   -0.01006   -0.00739
S2    5    0.140796    0.502963    0.677894    11.00000    0.02964    0.03277 =
         0.04217    0.00014   -0.00406   -0.00860
O2    4    0.664555    0.232953    0.724992    11.00000    0.04200    0.03149 =
         0.03308   -0.00619   -0.01100   -0.01113
N2    3    0.723626    0.061757    0.593340    11.00000    0.02901    0.02581 =
         0.02883   -0.00375   -0.00512   -0.00844
C10   1    0.629536    0.122200    0.356090    11.00000    0.04429    0.03420 =
         0.03423   -0.01153   -0.00681   -0.01302
AFIX  33
H10A  2    0.558051    0.231647    0.319363    11.00000   -1.50000
H10B  2    0.566262    0.041270    0.368484    11.00000   -1.50000
H10C  2    0.755570    0.071523    0.323069    11.00000   -1.50000
AFIX   0
C7    1    0.744032    0.014205    0.515719    11.00000    0.02716    0.02852 =
         0.03153   -0.00707   -0.00153   -0.01068
O4    4    0.283701    0.328125    0.652485    11.00000    0.03409    0.03598 =
         0.04337   -0.00804   -0.00563   -0.01081
O1    4    0.944216   -0.010672    0.788067    11.00000    0.03604    0.05881 =
         0.04928   -0.00813   -0.01800   -0.01314
N1    3    0.822503   -0.053471    0.662645    11.00000    0.03882    0.03110 =
         0.02892   -0.00574   -0.00780   -0.00274
O3    4    0.471644    0.447845    0.402974    11.00000    0.04856    0.02590 =
         0.03104   -0.00226   -0.01660   -0.01193
N3    3    0.568483    0.313951    0.465239    11.00000    0.03155    0.02678 =
         0.02698   -0.00344   -0.00484   -0.01288
C8    1    0.643048    0.156513    0.444899    11.00000    0.02650    0.02824 =
         0.02772   -0.00707   -0.00094   -0.01218
C2    1    0.322541   -0.077522    0.889819    11.00000    0.04862    0.05966 =
         0.04324   -0.01538   -0.00158   -0.02555
AFIX  43
H2    2    0.198265   -0.048491    0.880960    11.00000   -1.20000
AFIX   0
C1    1    0.436983   -0.002875    0.824208    11.00000    0.04414    0.04496 =
         0.03221   -0.00486   -0.01206   -0.01633
AFIX  43
H1    2    0.389722    0.076149    0.771928    11.00000   -1.20000
AFIX   0
C6    1    0.622594   -0.046038    0.836466    11.00000    0.03942    0.03064 =
         0.02756   -0.00692   -0.00965   -0.00798
C9    1    0.865025   -0.169094    0.497259    11.00000    0.04506    0.03160 =
         0.04169   -0.01168   -0.00722   -0.00512
AFIX  33
H9A   2    0.918921   -0.242832    0.551676    11.00000   -1.50000
H9B   2    0.965947   -0.164564    0.447006    11.00000   -1.50000
H9C   2    0.787751   -0.217360    0.481263    11.00000   -1.50000
AFIX   0
C3    1    0.388507   -0.194797    0.968642    11.00000    0.07318    0.04926 =
         0.03686   -0.01152    0.00381   -0.02933
C5    1    0.690543   -0.160082    0.915620    11.00000    0.05119    0.04525 =
         0.03549   -0.00109   -0.01573   -0.00828
AFIX  43
H5    2    0.814052   -0.187593    0.925064    11.00000   -1.20000
AFIX   0
C4    1    0.572303   -0.232593    0.980496    11.00000    0.08144    0.04754 =
         0.03356    0.00480   -0.01464   -0.01698
AFIX  43
H4    2    0.618123   -0.309062    1.033654    11.00000   -1.20000
AFIX   0
C021  1    0.184601    0.508166    0.786994    11.00000    0.07093    0.07011 =
         0.05719   -0.02953   -0.00729   -0.01409
AFIX  33
H02A  2    0.302656    0.523739    0.778901    11.00000   -1.50000
H02B  2    0.192677    0.398689    0.828604    11.00000   -1.50000
H02C  2    0.082053    0.604872    0.812210    11.00000   -1.50000
AFIX   0
C022  1   -0.080181    0.473846    0.715440    11.00000    0.03355    0.06026 =
         0.09127   -0.00573    0.00264   -0.01993
AFIX  33
H02D  2   -0.125583    0.468502    0.663275    11.00000   -1.50000
H02E  2   -0.172287    0.571769    0.743569    11.00000   -1.50000
H02F  2   -0.061802    0.365570    0.759715    11.00000   -1.50000
AFIX   0
C11   1    0.261407   -0.274234    1.040346    11.00000    0.11096    0.07695 =
         0.05709   -0.01228    0.02029   -0.05498
AFIX  33
H11A  2    0.139480   -0.232928    1.020519    11.00000   -1.50000
H11B  2    0.244376   -0.239254    1.098182    11.00000   -1.50000
H11C  2    0.319416   -0.401112    1.048006    11.00000   -1.50000
HKLF 4
REM  P-1 in P-1
REM R1 =  0.0324 for   3366 Fo > 4sig(Fo)  and  0.0424 for all   4054 data
REM    208 parameters refined using      0 restraints
END
WGHT      0.0467      0.3888
REM Highest difference peak  0.378,  deepest hole -0.424,  1-sigma level  0.068
Q1    1   0.9765 -0.2208  0.5243  11.00000  0.05    0.38
Q2    1   0.6861  0.0855  0.4840  11.00000  0.05    0.37
Q3    1   0.7864 -0.0139  0.7058  11.00000  0.05    0.37
Q4    1   0.5206  0.3403  0.5216  11.00000  0.05    0.36
Q5    1   0.6675  0.0277  0.3625  11.00000  0.05    0.36
Q6    1   0.7970 -0.2366  0.5329  11.00000  0.05    0.33
Q7    1   0.8085 -0.0623  0.5053  11.00000  0.05    0.30
Q8    1   0.7025 -0.0162  0.7912  11.00000  0.05    0.29
Q9    1   0.7010  0.1766  0.3015  11.00000  0.05    0.29
Q10   1   0.0237  0.4792  0.6901  11.00000  0.05    0.29
Q11   1   0.4949  0.1758  0.3507  11.00000  0.05    0.29
Q12   1   0.7049  0.1636  0.7433  11.00000  0.05    0.29
Q13   1   0.6668  0.1642  0.5908  11.00000  0.05    0.28
Q14   1   0.6577  0.2590  0.6698  11.00000  0.05    0.28
Q15   1   0.5194  0.4740  0.4088  11.00000  0.05    0.28
Q16   1   0.4558  0.5734  0.3721  11.00000  0.05    0.28
Q17   1   0.2387 -0.3382  1.0021  11.00000  0.05    0.27
Q18   1   0.1632  0.4940  0.7467  11.00000  0.05    0.27
Q19   1   0.8902 -0.2075  0.4267  11.00000  0.05    0.27
Q20   1   0.6158  0.1393  0.4071  11.00000  0.05    0.26
Q21   1   0.6021  0.1957  0.7417  11.00000  0.05    0.26
Q22   1   0.6434 -0.0831  0.8790  11.00000  0.05    0.26
Q23   1   0.8941 -0.0018  0.7514  11.00000  0.05    0.25
Q24   1   0.8983 -0.0753  0.8007  11.00000  0.05    0.25
Q25   1   0.5862  0.2209  0.4497  11.00000  0.05    0.25
;
data_global
_journal_date_recd_electronic     2014-07-15
_journal_date_accepted     2014-07-17
_journal_name_full     'Acta Crystallographica, Section E'
_journal_year     2014
_journal_volume     70
_journal_issue      9
_journal_page_first     m316
_journal_page_last     m317
_journal_paper_category     HM
_journal_paper_doi     10.1107/S1600536814016651
_journal_coeditor_code     XU5805
_publ_contact_author_name     'Vanessa Carratu Gervini'
_publ_contact_author_address
;
Escola de Qu\'imica e Alimentos
Universidade Federal do Rio Grande
Av. It\'alia km 08, Campus Carreiros
96203-900, Rio Grande, RS
Brazil
;
_publ_contact_author_email     vanessa.gervini@gmail.com
_publ_contact_author_fax      6E307(5)
_publ_contact_author_phone      6E307(5)
_publ_section_title
;\
Crystal structure of
bis{\m-4-methyl-<i>N</i>'-[3-(oxidoimino)butan-2-ylidene]\
benzenesulfonohydrazidato}bis[(dimethyl sulfoxide-\k<i>O</i>)copper(II)]
;
loop_
    _publ_author_name
    _publ_author_address
    'Siqueira, Diego Pereira'
;
Escola de Qu\'imica e Alimentos
Universidade Federal do Rio Grande
Av. It\'alia km 08, Campus Carreiros
96203-900, Rio Grande, RS
Brazil
;
    'Siqueira, Maria Carolina Bulhosa'
;
Escola de Qu\'imica e Alimentos
Universidade Federal do Rio Grande
Av. It\'alia km 08, Campus Carreiros
96203-900, Rio Grande, RS
Brazil
;
    'Gervini, Vanessa Carratu'
;
Escola de Qu\'imica e Alimentos
Universidade Federal do Rio Grande
Av. It\'alia km 08, Campus Carreiros
96203-900, Rio Grande, RS
Brazil
;
    'Bresolin, Leandro'
;
Escola de Qu\'imica e Alimentos
Universidade Federal do Rio Grande
Av. It\'alia km 08, Campus Carreiros
96203-900, Rio Grande, RS
Brazil
;
    'Oliveira, Adriano Bof de'
;
Departamento de Qu\'imica
Universidade Federal de Sergipe
Av. Marechal Rondon s/n, Campus,
49100-000, S\~ao Crist\'ov\~ao, SE
Brazil
;
_publ_section_synopsis
;
Crystal structure of a hydroxyimino-tosylhydrazone derivative with Cu^II^.
;
