# Supplementary material for: Crystal structure of bis­{μ-4-methyl-N′-[3-(oxido­imino)­butan-2-yl­idene]benzene­sulfono­hydrazidato}bis­[(dimethyl sulfoxide-κO)copper(II)]
Source: Acta Crystallogr Sect E Struct Rep Online. 2014 Aug 1;70(Pt 9):m316–7. doi: 10.1107/S1600536814016651 (PMC4186093; doi:10.1107/S1600536814016651)
Supplement: Supplementary file 2 [file e-70-0m316-Isup2.hkl]

# 
# h,k,l, Fc-squared, Fo-squared, sigma(Fo-squared) and status flag 
# 
data_I
_shelx_title ' P-1 in P-1' 
_shelx_refln_list_code          4 
_shelx_F_calc_maximum      160.42 
_exptl_crystal_F_000       422.00 
_reflns_d_resolution_high  0.7484 
 
loop_ 
 _symmetry_equiv_pos_as_xyz 
 'x, y, z' 
 '-x, -y, -z' 
 
_cell_length_a     7.8097 
_cell_length_b     8.4670 
_cell_length_c    15.1586 
_cell_angle_alpha  74.656 
_cell_angle_beta   75.955 
_cell_angle_gamma  65.042 
 
_shelx_F_squared_multiplier     1.000 
 
loop_ 
 _refln_index_h 
 _refln_index_k 
 _refln_index_l 
 _refln_F_squared_calc 
 _refln_F_squared_meas 
 _refln_F_squared_sigma 
 _refln_observed_status 
   1   0   0     6220.36     6872.04     96.12 o 
   2   0   0      992.07     1093.16     16.44 o 
   3   0   0       40.63       25.53      2.02 o 
   4   0   0      582.87      649.23     11.80 o 
   5   0   0      458.53      435.01      9.57 o 
   6   0   0      538.13      509.42     11.50 o 
   7   0   0      253.28      258.22     20.93 o 
   8   0   0        4.45        7.39      5.47 o 
   9   0   0        2.54       -4.10      5.74 o 
  -8   1   0        1.37       -2.74      4.92 o 
  -7   1   0      109.01      112.42      9.03 o 
  -6   1   0      110.55      113.90      7.52 o 
  -5   1   0        9.61       11.52      3.42 o 
  -4   1   0     2115.51     1986.00     30.08 o 
  -3   1   0       51.11       30.36      2.13 o 
  -2   1   0      328.07      325.75      9.57 o 
  -1   1   0     2737.47     2742.19     65.24 o 
   0   1   0     1456.01     1597.69     18.00 o 
   1   1   0     1760.37     1930.06     26.88 o 
   2   1   0    15685.05    17164.89    238.26 o 
   3   1   0     6557.83     7189.92     99.90 o 
   4   1   0        0.95        3.54      1.64 o 
   5   1   0      406.55      385.85      8.70 o 
   6   1   0       12.66       13.03      2.90 o 
   7   1   0      847.20      862.89     17.11 o 
   8   1   0       36.83       41.00      4.74 o 
   9   1   0       16.85       17.44      4.54 o 
  -8   2   0      258.17      282.28     14.50 o 
  -7   2   0       86.28       80.96      8.21 o 
  -6   2   0       14.98       15.59      4.92 o 
  -5   2   0       24.54       14.90      3.83 o 
  -4   2   0       72.28       81.61      4.16 o 
  -3   2   0       96.83      103.14      5.47 o 
  -2   2   0      787.83      677.53     11.02 o 
  -1   2   0     3598.05     3777.91     52.61 o 
   0   2   0     1232.38     1207.91     24.34 o 
   1   2   0     7058.70     7369.58    193.80 o 
   2   2   0     1141.21     1210.53     17.89 o 
   3   2   0     9310.00    10204.99    142.51 o 
   4   2   0     2523.97     2630.39     38.59 o 
   5   2   0      428.69      441.67     17.37 o 
   6   2   0      237.27      236.85      7.44 o 
   7   2   0       97.61      100.53      5.61 o 
   8   2   0        2.56        6.92      3.66 o 
   9   2   0       79.83       77.12     13.13 o 
  -7   3   0       65.32       74.67      8.21 o 
  -6   3   0      868.25      877.48     24.89 o 
  -5   3   0      336.60      335.07     12.58 o 
  -4   3   0      107.23       99.56      7.39 o 
  -3   3   0      986.46      995.69     26.53 o 
  -2   3   0       84.87      104.42      3.57 o 
  -1   3   0     2189.39     2156.24     43.76 o 
   0   3   0     1554.95     1544.90     31.18 o 
   1   3   0     1805.10     1776.52     25.34 o 
   2   3   0      721.06      650.15     10.44 o 
   3   3   0      312.34      297.42      8.34 o 
   4   3   0     2020.72     2080.69     31.14 o 
   5   3   0     1372.15     1385.85     22.44 o 
   6   3   0     1794.85     1804.60     31.18 o 
   7   3   0       28.53       30.07      4.24 o 
   8   3   0      346.98      345.50     16.00 o 
   9   3   0       28.23       21.70      5.88 o 
  10   3   0       18.93       21.92      5.30 o 
  -7   4   0       49.41       50.60      8.21 o 
  -6   4   0        7.17        6.56      5.47 o 
  -5   4   0      367.69      373.37     14.50 o 
  -4   4   0      567.62      611.07     17.78 o 
  -3   4   0      871.54      867.64     21.61 o 
  -2   4   0      343.97      337.54     10.39 o 
  -1   4   0      207.17      197.49      6.84 o 
   0   4   0     2284.40     2308.32     46.50 o 
   1   4   0     2395.43     2332.12     47.05 o 
   2   4   0     1498.30     1434.64     21.18 o 
   3   4   0       36.15       37.21      2.33 o 
   4   4   0     1634.28     1509.78     23.40 o 
   5   4   0     1260.77     1334.70     27.22 o 
   6   4   0      157.84      136.53      6.18 o 
   7   4   0       35.73       32.89      3.96 o 
   8   4   0       67.07       70.45      6.02 o 
   9   4   0       46.00       40.22      7.39 o 
  10   4   0       45.50       54.07      6.28 o 
  -6   5   0       41.73       46.50      7.66 o 
  -5   5   0       71.08       64.28      7.39 o 
  -4   5   0        5.98        3.56      4.10 o 
  -3   5   0     1329.47     1321.70     30.64 o 
  -2   5   0      563.59      600.67     15.59 o 
  -1   5   0        3.99        5.20      2.46 o 
   0   5   0     1119.38     1001.94     22.16 o 
   1   5   0     1349.53     1229.24     26.53 o 
   2   5   0      233.78      246.72      8.21 o 
   3   5   0     1384.00     1451.80     22.05 o 
   4   5   0     2352.41     2473.82     36.65 o 
   5   5   0       49.60       64.26      4.79 o 
   6   5   0       29.72       34.38      4.51 o 
   7   5   0      677.44      629.38     13.53 o 
   8   5   0        4.12        2.05      3.48 o 
   9   5   0       16.95       19.75      4.45 o 
  10   5   0        0.35       -2.53      4.16 o 
  -5   6   0        1.58        3.83      5.20 o 
  -4   6   0      305.74      323.04     12.86 o 
  -3   6   0      261.12      244.81     10.39 o 
  -2   6   0       12.48       16.96      3.83 o 
  -1   6   0       40.50       42.12      4.38 o 
   0   6   0     1625.76     1730.62     36.65 o 
   1   6   0       55.73       62.91      4.38 o 
   2   6   0      499.28      498.65     13.40 o 
   3   6   0     2066.41     2063.51     43.76 o 
   4   6   0       55.60       62.06      3.38 o 
   5   6   0      268.24      252.19     10.39 o 
   6   6   0      275.80      282.06     11.63 o 
   7   6   0      441.48      454.85     11.20 o 
   8   6   0      148.63      150.17     10.39 o 
   9   6   0       41.83       42.49      5.41 o 
  -4   7   0      249.67      241.80     12.04 o 
  -3   7   0        7.80        3.28      4.38 o 
  -2   7   0      368.50      358.32     12.58 o 
  -1   7   0      491.61      537.21     15.32 o 
   0   7   0       20.57       13.68      3.28 o 
   1   7   0        0.89        1.64      2.74 o 
   2   7   0        1.20        0.00      2.74 o 
   3   7   0      524.89      543.78     15.04 o 
   4   7   0      403.51      445.03     13.68 o 
   5   7   0      609.95      601.22     17.51 o 
   6   7   0       30.44       28.17      4.92 o 
   7   7   0      238.89      247.82     12.04 o 
   8   7   0        1.53        1.37      4.92 o 
   9   7   0       46.66       49.51      8.21 o 
  -3   8   0       44.57       43.49      6.29 o 
  -2   8   0       16.17       18.33      4.92 o 
  -1   8   0      247.81      248.37     10.12 o 
   0   8   0      285.69      283.92     10.67 o 
   1   8   0      591.61      634.86     17.78 o 
   2   8   0       32.65       33.37      4.38 o 
   3   8   0      215.06      210.89      9.57 o 
   4   8   0       35.63       33.92      4.65 o 
   5   8   0       28.53       33.92      4.92 o 
   6   8   0      365.34      365.98     13.95 o 
   7   8   0      120.68      119.81      9.30 o 
   8   8   0       13.59        9.30      5.47 o 
   9   8   0       10.57        4.10      5.74 o 
  -2   9   0        0.31        7.66      4.38 o 
  -1   9   0      150.06      161.38      9.30 o 
   0   9   0        1.36       -1.64      3.56 o 
   1   9   0      223.73      230.31     11.21 o 
   2   9   0      785.78      787.77     21.61 o 
   3   9   0      137.48      142.51      8.75 o 
   4   9   0      157.37      174.51      9.03 o 
   5   9   0        2.58        1.91      3.56 o 
   6   9   0       32.99       26.26      5.47 o 
   7   9   0       15.33       15.59      5.47 o 
   8   9   0      272.45      294.59     14.77 o 
   0  10   0        3.16        6.02      4.65 o 
   1  10   0       22.89       20.51      5.47 o 
   2  10   0        0.54       -2.19      3.83 o 
   3  10   0       24.51       19.69      4.65 o 
   4  10   0      404.30      417.95     15.04 o 
   5  10   0       70.65       59.63      6.56 o 
   6  10   0        9.95        9.30      5.20 o 
   7  10   0       56.12       65.65      8.21 o 
  -6 -10   1       76.38       85.89      8.75 o 
  -5 -10   1       83.76       88.90      8.21 o 
  -4 -10   1      220.60      222.11     11.21 o 
  -3 -10   1       16.95       13.95      4.92 o 
  -2 -10   1        4.11        3.56      4.10 o 
  -1 -10   1       42.41       38.02      6.29 o 
  -8  -9   1       82.81       77.68      9.30 o 
  -7  -9   1       30.72       33.10      6.56 o 
  -6  -9   1        6.91       12.58      4.92 o 
  -5  -9   1        2.35        0.82      3.83 o 
  -4  -9   1      484.15      474.57     15.86 o 
  -3  -9   1      309.16      314.01     12.31 o 
  -2  -9   1        2.62        2.46      3.56 o 
  -1  -9   1       19.22       25.16      4.92 o 
   0  -9   1        0.27       -1.64      3.83 o 
   1  -9   1        8.50        8.48      4.38 o 
  -8  -8   1      204.66      202.96     12.58 o 
  -7  -8   1      245.34      258.21     12.58 o 
  -6  -8   1      106.03      118.99      8.48 o 
  -5  -8   1       41.65       32.28      4.92 o 
  -4  -8   1       33.15       29.27      4.65 o 
  -3  -8   1        5.07        6.56      3.56 o 
  -2  -8   1      403.62      414.12     13.95 o 
  -1  -8   1     1088.33     1098.22     27.63 o 
   0  -8   1      202.82      192.29      9.30 o 
   1  -8   1        2.87        4.65      3.83 o 
   3  -8   1       36.09       32.28      6.56 o 
  -9  -7   1       17.30       22.70      6.84 o 
  -8  -7   1        0.16       -4.38      4.38 o 
  -7  -7   1       47.47       56.07      6.84 o 
  -6  -7   1      169.25      163.02      9.30 o 
  -5  -7   1      871.73      928.91     24.07 o 
  -4  -7   1       45.90       46.23      4.92 o 
  -3  -7   1       92.53       80.96      6.02 o 
  -2  -7   1      493.71      528.19     15.59 o 
  -1  -7   1      130.43      142.78      7.66 o 
   0  -7   1      317.58      324.95     10.94 o 
   1  -7   1      387.82      385.40     12.58 o 
   2  -7   1      410.75      395.25     13.40 o 
   3  -7   1       14.15       10.94      4.92 o 
   4  -7   1       46.94       44.59      6.84 o 
  -9  -6   1      407.93      400.37     12.09 o 
  -8  -6   1        5.87        1.93      4.24 o 
  -7  -6   1       98.28      104.65      5.99 o 
  -6  -6   1      406.69      394.27      9.86 o 
  -5  -6   1       26.34       33.43      3.29 o 
  -4  -6   1      179.34      163.29      5.70 o 
  -3  -6   1     1241.24     1202.68     19.24 o 
  -2  -6   1      146.44      139.23      7.11 o 
  -1  -6   1       32.68       38.84      3.83 o 
   0  -6   1      911.69      931.37     21.88 o 
   1  -6   1      123.23      126.64      7.11 o 
   2  -6   1      635.80      627.20     17.23 o 
   3  -6   1      125.73      117.62      7.93 o 
   4  -6   1       56.96       68.38      7.11 o 
   5  -6   1      120.73      131.02      9.85 o 
  -9  -5   1        0.11        0.00      3.67 o 
  -8  -5   1      164.09      169.82     13.68 o 
  -7  -5   1     1179.12     1219.45     22.05 o 
  -6  -5   1      174.59      170.10      6.48 o 
  -5  -5   1       33.89       39.00      3.29 o 
  -4  -5   1      746.59      809.92     14.22 o 
  -3  -5   1      102.61      112.83      4.26 o 
  -2  -5   1     2144.88     2001.30     29.49 o 
  -1  -5   1      166.38      167.40      6.56 o 
   0  -5   1     1227.79     1146.91     25.16 o 
   1  -5   1     2040.39     2115.48     44.31 o 
   2  -5   1      474.78      482.23     13.68 o 
   3  -5   1       46.62       45.41      5.20 o 
   4  -5   1      253.24      262.86     11.21 o 
   5  -5   1      272.83      269.97     12.58 o 
   6  -5   1       37.38       35.01      7.11 o 
  -9  -4   1        0.92       -3.28      3.67 o 
  -8  -4   1      493.57      485.71     12.57 o 
  -7  -4   1        2.48        2.36      2.76 o 
  -6  -4   1     1061.99     1031.33     18.66 o 
  -5  -4   1      115.47      119.61      5.21 o 
  -4  -4   1     1382.95     1276.57     20.50 o 
  -3  -4   1     1278.51     1347.09     20.79 o 
  -2  -4   1      846.50      832.17     13.34 o 
  -1  -4   1       34.72       56.04      2.61 o 
   0  -4   1      834.13      836.18     18.33 o 
   1  -4   1      247.48      213.01      5.33 o 
   2  -4   1        2.87        3.01      2.46 o 
   3  -4   1     1806.60     1834.84     40.21 o 
   4  -4   1     1530.79     1531.77     35.56 o 
   5  -4   1        1.00       -4.10      4.10 o 
   6  -4   1       14.04       13.95      5.47 o 
   7  -4   1      100.19      103.67      9.57 o 
  -9  -3   1        5.95       11.35      4.51 o 
  -8  -3   1      180.05      174.55     10.12 o 
  -7  -3   1      194.76      184.28      7.16 o 
  -6  -3   1     1729.10     1795.88     34.46 o 
  -5  -3   1      362.78      350.13      8.41 o 
  -4  -3   1     4629.36     4904.56     69.73 o 
  -3  -3   1     1812.40     1829.92     27.17 o 
  -2  -3   1       56.54       88.08      3.09 o 
  -1  -3   1     3613.41     3533.96     49.51 o 
   0  -3   1       51.38       40.76      1.93 o 
   1  -3   1      170.60      213.39      6.15 o 
   2  -3   1       27.90       30.99      2.22 o 
   3  -3   1      830.19      857.62     14.60 o 
   4  -3   1      223.03      221.01      9.85 o 
   5  -3   1      205.39      224.02     10.39 o 
   6  -3   1      356.93      361.61     14.77 o 
   7  -3   1       12.71       15.04      6.29 o 
  -9  -2   1       64.82       66.68      6.18 o 
  -8  -2   1      279.65      279.41      9.38 o 
  -7  -2   1       24.58       25.12      3.74 o 
  -6  -2   1        4.26        1.42      2.69 o 
  -5  -2   1     2844.16     2988.28     44.39 o 
  -4  -2   1     2483.80     2565.60     37.81 o 
  -3  -2   1     1675.37     1928.25     28.53 o 
  -2  -2   1     2523.79     2958.23     41.78 o 
  -1  -2   1     2226.17     2145.40     70.02 o 
   0  -2   1     1323.91     1479.39     21.18 o 
   1  -2   1     1447.43     1421.74     23.66 o 
   2  -2   1      301.78      257.12      5.61 o 
   3  -2   1      264.04      259.05      6.19 o 
   4  -2   1      214.90      197.57      6.09 o 
   5  -2   1       34.88       39.13      3.57 o 
   6  -2   1      629.00      626.93     19.42 o 
   7  -2   1      173.00      203.23     11.49 o 
   8  -2   1       33.86       27.63      7.11 o 
  -9  -1   1      199.28      205.97     13.13 o 
  -8  -1   1       30.79       28.20      4.44 o 
  -7  -1   1       13.32       11.96      3.47 o 
  -6  -1   1      130.62      132.58      5.90 o 
  -5  -1   1      403.90      380.33     11.49 o 
  -4  -1   1       97.73       78.12      3.77 o 
  -3  -1   1     8920.34     9644.88    134.32 o 
  -2  -1   1    25735.69    27009.26    375.42 o 
  -1  -1   1      881.49      980.33     20.10 o 
   1  -1   1     3115.24     3635.84     50.48 o 
   2  -1   1     3921.57     4117.04     57.64 o 
   3  -1   1     3004.75     2997.78     43.13 o 
   4  -1   1     1079.40     1006.90     16.83 o 
   5  -1   1      172.72      178.29      6.09 o 
   6  -1   1       28.06       33.38      3.57 o 
   7  -1   1        3.50       11.76      5.47 o 
   8  -1   1        7.81        9.03      6.02 o 
   9  -1   1      133.89      137.31     11.76 o 
  -9   0   1       40.34       34.19      7.66 o 
  -8   0   1       36.60       28.45      6.56 o 
  -7   0   1      443.32      458.20     14.50 o 
  -6   0   1     1065.16     1031.84     18.66 o 
  -5   0   1      318.78      342.76     12.99 o 
  -4   0   1       47.47       35.15      2.71 o 
  -3   0   1      740.56      798.34     14.09 o 
  -2   0   1     1104.64     1113.40     16.73 o 
  -1   0   1     3871.12     4287.55     59.66 o 
   1   0   1       32.80       27.07      1.50 o 
   2   0   1        0.60        7.27      1.35 o 
   3   0   1      190.02      185.20      4.74 o 
   4   0   1      325.06      287.90      8.34 o 
   5   0   1     1731.48     1867.80     29.21 o 
   6   0   1        8.49       12.70      2.99 o 
   7   0   1      164.93      156.89      6.86 o 
   8   0   1       32.56       40.48      7.11 o 
   9   0   1       72.01       70.30      9.03 o 
  -8   1   1        0.03        2.19      5.74 o 
  -7   1   1       45.75       49.51      6.84 o 
  -6   1   1       84.19       95.07      6.98 o 
  -5   1   1      194.56      202.73      6.58 o 
  -4   1   1     1314.96     1255.22     20.11 o 
  -3   1   1      121.06      123.57      7.66 o 
  -2   1   1      382.47      458.27      7.83 o 
  -1   1   1      802.39      821.99      9.79 o 
   1   1   1    16430.45    17653.44    198.61 o 
   2   1   1     1390.10     1499.89     21.66 o 
   3   1   1      128.33      141.46      5.06 o 
   4   1   1      325.87      299.73      6.86 o 
   5   1   1       11.86        8.34      2.32 o 
   6   1   1      537.63      531.49     11.60 o 
   7   1   1      477.71      467.67     11.51 o 
   8   1   1      261.09      260.93      9.38 o 
   9   1   1        6.96        0.39      3.85 o 
  -8   2   1      220.18      243.17     13.40 o 
  -7   2   1        4.99        5.20      5.20 o 
  -6   2   1       68.76       61.00      6.84 o 
  -5   2   1      442.87      455.97     14.77 o 
  -4   2   1     1433.62     1494.59     23.59 o 
  -3   2   1     2948.64     3226.23     46.22 o 
  -2   2   1     1166.50     1143.74     29.13 o 
  -1   2   1       25.90        7.93      1.64 o 
   0   2   1     1531.01     1822.14     32.14 o 
   1   2   1        8.23        2.87      0.77 o 
   2   2   1        3.36        3.98      1.05 o 
   3   2   1     4151.21     4160.71     58.60 o 
   4   2   1     2240.19     2327.34     34.33 o 
   5   2   1       53.11       54.33      3.48 o 
   6   2   1      669.70      664.10     13.25 o 
   7   2   1       20.60       10.91      3.19 o 
   8   2   1      196.31      207.65      8.12 o 
   9   2   1        2.20        6.58      4.05 o 
  -7   3   1      361.73      337.54     15.04 o 
  -6   3   1      290.88      283.92     12.58 o 
  -5   3   1      295.13      289.12     12.04 o 
  -4   3   1        1.39       -3.28      3.28 o 
  -3   3   1      183.67      180.92      5.10 o 
  -2   3   1       35.25       46.23      3.56 o 
  -1   3   1     9264.10     9588.59    186.27 o 
   0   3   1     3154.10     3194.83     62.64 o 
   1   3   1      447.20      458.71     10.12 o 
   2   3   1     1464.36     1436.03     20.79 o 
   3   3   1      274.92      277.74      5.80 o 
   4   3   1      544.17      551.17     10.25 o 
   5   3   1      215.63      215.04      6.19 o 
   6   3   1       11.06        9.20      3.01 o 
   7   3   1       51.63       52.76      4.35 o 
   8   3   1       55.89       54.35      7.66 o 
   9   3   1       25.65       20.30      4.54 o 
  10   3   1       58.78       74.84     12.86 o 
  -7   4   1       20.23       15.32      6.84 o 
  -6   4   1       28.50       27.90      6.56 o 
  -5   4   1      914.27      940.67     25.44 o 
  -4   4   1       20.38       19.15      4.38 o 
  -3   4   1      450.69      431.90     12.86 o 
  -2   4   1     1198.20     1117.37     24.89 o 
  -1   4   1       48.55       56.35      4.10 o 
   0   4   1     1582.35     1631.88     33.10 o 
   1   4   1     4365.53     4607.89     90.26 o 
   2   4   1     2406.69     2617.13     52.52 o 
   3   4   1     1384.09     1521.65     22.63 o 
   4   4   1      629.71      694.26     12.19 o 
   5   4   1      169.21      171.42      7.52 o 
   6   4   1     1379.67     1327.01     22.34 o 
   7   4   1      273.44      306.92     23.39 o 
   8   4   1        4.70        0.69      3.19 o 
   9   4   1      138.49      141.85      7.74 o 
  10   4   1        0.11       -0.25      4.16 o 
  -6   5   1      127.53      142.24     10.67 o 
  -5   5   1        1.71       -3.56      4.65 o 
  -4   5   1      106.94      112.15      8.21 o 
  -3   5   1      310.00      325.23     11.49 o 
  -2   5   1      797.98      840.01     20.24 o 
  -1   5   1       45.67       48.69      3.83 o 
   0   5   1     1273.63     1262.07     26.53 o 
   1   5   1      806.96      915.23     19.97 o 
   2   5   1     1667.39     1617.93     33.92 o 
   3   5   1     1181.11     1183.54     24.07 o 
   4   5   1     1493.42     1514.44     23.31 o 
   5   5   1     1256.97     1300.68     21.27 o 
   6   5   1      227.66      234.33      7.80 o 
   7   5   1        5.72        7.66      4.24 o 
   8   5   1        3.28        2.06      3.27 o 
   9   5   1       59.36       60.75      5.79 o 
  10   5   1       11.89        7.84      4.54 o 
  -5   6   1        2.90       -4.65      4.65 o 
  -4   6   1      514.76      542.14     17.51 o 
  -3   6   1       30.52       39.66      5.20 o 
  -2   6   1      331.04      336.44     10.94 o 
  -1   6   1        1.75       -2.46      2.46 o 
   0   6   1      608.18      585.35     14.50 o 
   1   6   1     1144.25     1195.87     25.99 o 
   2   6   1      463.79      485.24     12.86 o 
   3   6   1      121.86      126.10      6.29 o 
   4   6   1      216.26      214.17      8.21 o 
   5   6   1      935.00      853.96     21.61 o 
   6   6   1      130.48      134.30      5.88 o 
   7   6   1      491.45      499.32     11.70 o 
   8   6   1      150.75      144.70     10.12 o 
   9   6   1       36.06       36.92      9.44 o 
  10   6   1        5.85        9.30      6.29 o 
  -4   7   1        8.50        5.74      4.92 o 
  -3   7   1      108.20      103.67      7.66 o 
  -2   7   1      206.24      187.64      9.03 o 
  -1   7   1      208.83      223.47      8.75 o 
   0   7   1       71.76       75.77      5.20 o 
   1   7   1       42.99       45.13      4.10 o 
   2   7   1       14.76        8.75      3.01 o 
   3   7   1      729.22      700.78     17.78 o 
   4   7   1      584.66      574.14     15.86 o 
   5   7   1       25.06       19.69      3.83 o 
   6   7   1       42.79       38.29      5.20 o 
   7   7   1      127.01      137.31      9.57 o 
   8   7   1      193.75      216.91     12.31 o 
   9   7   1       33.92       32.82      7.11 o 
  -3   8   1      219.96      217.46     11.21 o 
  -2   8   1        1.74        3.01      4.10 o 
   0   8   1      240.16      250.55      9.57 o 
   1   8   1        0.85        5.20      3.01 o 
   2   8   1       70.26       65.10      5.47 o 
   3   8   1        8.71        2.74      3.01 o 
   4   8   1      269.01      276.27     10.67 o 
   5   8   1      225.06      222.11      9.85 o 
   6   8   1      403.74      396.34     14.22 o 
   7   8   1       10.52        3.28      4.65 o 
   8   8   1        4.53        2.74      5.20 o 
   9   8   1        7.71        2.46      5.74 o 
  -2   9   1        4.08        2.74      3.83 o 
  -1   9   1      124.12      138.68      8.21 o 
   0   9   1       63.04       60.72      5.74 o 
   1   9   1      326.55      338.63     12.86 o 
   2   9   1      370.87      355.32     12.58 o 
   3   9   1       29.03       28.17      4.65 o 
   4   9   1       30.60       29.54      4.38 o 
   5   9   1       39.61       36.11      5.47 o 
   6   9   1      152.14      152.90      9.57 o 
   7   9   1      172.93      169.59     10.39 o 
   8   9   1       40.62       42.94      7.39 o 
   0  10   1       13.56       16.69      4.92 o 
   1  10   1        2.71       -0.82      3.83 o 
   2  10   1       74.86       68.38      6.56 o 
   3  10   1      173.45      166.03      9.30 o 
   4  10   1       86.36       87.53      7.11 o 
   5  10   1       66.31       57.71      6.56 o 
   6  10   1        3.36        3.01      4.65 o 
   7  10   1        0.77        2.74      5.20 o 
   4  11   1       43.09       36.65      6.02 o 
  -6 -10   2      338.89      336.17     15.04 o 
  -5 -10   2       94.83       82.88      8.21 o 
  -4 -10   2        0.14       -3.56      4.10 o 
  -3 -10   2        2.32        4.38      4.65 o 
  -2 -10   2       97.46       97.10      8.21 o 
  -1 -10   2       62.71       51.15      6.84 o 
  -7  -9   2        0.08       -4.38      4.38 o 
  -6  -9   2       14.95       11.76      5.20 o 
  -5  -9   2       14.56        6.29      4.38 o 
  -4  -9   2      416.98      425.07     15.32 o 
  -3  -9   2      601.64      588.09     18.60 o 
  -2  -9   2       17.14       17.23      4.92 o 
  -1  -9   2       13.96       12.86      4.92 o 
   0  -9   2       10.65        6.29      4.38 o 
   1  -9   2      247.99      255.75     12.31 o 
  -8  -8   2      170.69      184.09     12.04 o 
  -7  -8   2      110.37      125.28     10.12 o 
  -6  -8   2        6.20        9.03      4.65 o 
  -5  -8   2       25.25       20.79      4.38 o 
  -4  -8   2       24.11       13.68      4.10 o 
  -3  -8   2      445.51      466.37     15.32 o 
  -2  -8   2      272.37      279.00     11.49 o 
  -1  -8   2      315.56      305.26     12.31 o 
   0  -8   2      191.70      204.60      9.57 o 
   1  -8   2       13.81        8.48      3.83 o 
   2  -8   2        1.72       -3.01      3.83 o 
   3  -8   2      164.79      167.13     11.21 o 
  -9  -7   2       30.98       28.72      7.66 o 
  -8  -7   2       15.44        8.21      5.47 o 
  -7  -7   2      201.95      196.39     11.21 o 
  -6  -7   2       94.59       98.20      7.93 o 
  -5  -7   2       84.76       88.62      7.11 o 
  -4  -7   2        2.82        2.74      3.28 o 
  -3  -7   2       66.72       52.52      5.20 o 
  -2  -7   2      698.47      689.02     18.87 o 
  -1  -7   2      184.68      173.69      8.75 o 
   0  -7   2     1038.51     1064.03     25.99 o 
   1  -7   2      112.29      111.05      7.39 o 
   2  -7   2      189.54      208.70     10.39 o 
   3  -7   2        4.95       -3.01      4.38 o 
   4  -7   2      147.07      143.33     10.39 o 
  -9  -6   2      126.50      135.94      8.01 o 
  -8  -6   2       40.10       45.70      4.93 o 
  -7  -6   2        5.22        9.81      3.38 o 
  -6  -6   2       38.16       51.70      5.88 o 
  -5  -6   2      616.44      631.42     18.46 o 
  -4  -6   2      908.97      886.37     15.76 o 
  -3  -6   2        2.04        1.37      1.93 o 
  -2  -6   2      482.35      495.64     14.50 o 
  -1  -6   2      254.06      265.32      9.85 o 
   0  -6   2        6.75        5.74      2.74 o 
   2  -6   2      476.16      490.17     14.77 o 
   3  -6   2      278.97      292.40     11.76 o 
   4  -6   2      246.76      254.66     12.04 o 
   5  -6   2      112.23      108.32      9.30 o 
  -9  -5   2      166.24      185.28      9.17 o 
  -8  -5   2      498.35      490.83     21.75 o 
  -7  -5   2       81.19       86.65      6.98 o 
  -6  -5   2      275.86      255.89      7.93 o 
  -5  -5   2       48.13       39.60      6.15 o 
  -4  -5   2      109.42       89.73      4.54 o 
  -3  -5   2      356.10      355.32      7.92 o 
  -2  -5   2      954.43      836.52     14.12 o 
  -1  -5   2      171.95      175.03      4.91 o 
   0  -5   2      286.45      272.64      6.09 o 
   1  -5   2     1097.38     1048.71     24.34 o 
   2  -5   2        7.98        2.74      3.28 o 
   3  -5   2       67.69       64.01      5.74 o 
   4  -5   2       31.65       30.09      5.20 o 
   5  -5   2      138.93      135.67      9.30 o 
   6  -5   2       57.82       63.19      7.93 o 
  -9  -4   2       46.13       37.42      5.32 o 
  -8  -4   2      166.54      159.55      7.83 o 
  -7  -4   2      270.56      273.43     12.72 o 
  -6  -4   2     1618.36     1642.14     58.13 o 
  -5  -4   2       77.23       80.67      4.35 o 
  -4  -4   2        4.97        3.83      1.93 o 
  -3  -4   2     1867.69     1790.02     39.66 o 
  -2  -4   2      458.12      436.01     14.50 o 
  -1  -4   2     1498.69     1543.74     23.21 o 
   0  -4   2      203.97      220.41      5.03 o 
   1  -4   2     3227.98     3343.85     47.87 o 
   2  -4   2      173.95      194.86      9.98 o 
   3  -4   2      254.43      271.34     10.39 o 
   4  -4   2       90.12       85.07      6.56 o 
   5  -4   2       92.71       89.72      7.66 o 
   6  -4   2        8.32        5.74      5.47 o 
   7  -4   2       67.44       63.46      8.48 o 
  -9  -3   2        1.19        0.14      3.77 o 
  -8  -3   2       80.11       77.15      5.80 o 
  -7  -3   2      651.79      641.54     14.02 o 
  -6  -3   2        1.67        0.32      2.49 o 
  -5  -3   2      393.81      380.75      8.99 o 
  -4  -3   2     1431.36     1596.46     24.85 o 
  -3  -3   2      643.89      626.72     11.02 o 
  -2  -3   2        5.24        9.06      1.55 o 
  -1  -3   2      747.72      688.62     16.69 o 
   0  -3   2      165.81      164.36      4.38 o 
   1  -3   2     1481.00     1305.37     22.98 o 
   2  -3   2      220.57      216.93      7.93 o 
   3  -3   2      703.96      738.55     13.25 o 
   4  -3   2     1458.48     1466.94     23.89 o 
   5  -3   2        2.53        2.46      4.10 o 
   6  -3   2       11.83       10.94      5.20 o 
   7  -3   2        4.33        3.28      5.74 o 
  -9  -2   2        1.18        4.29      4.01 o 
  -8  -2   2      118.18      127.07      7.06 o 
  -7  -2   2      192.71      194.77      7.54 o 
  -6  -2   2     1017.69      997.29     26.40 o 
  -5  -2   2     3274.65     3419.67     71.66 o 
  -4  -2   2      821.56      826.02     14.31 o 
  -3  -2   2     4732.79     4874.03     68.66 o 
  -2  -2   2      231.73      344.53     19.56 o 
  -1  -2   2      373.60      432.96     12.72 o 
   0  -2   2    13280.89    13449.09    186.93 o 
   1  -2   2      787.91      816.51     12.95 o 
   2  -2   2      205.44      216.63      6.29 o 
   3  -2   2       73.16       64.02      5.61 o 
   4  -2   2      558.23      525.74     10.64 o 
   5  -2   2      308.36      307.89     10.53 o 
   6  -2   2      298.52      294.19      8.98 o 
   7  -2   2       10.69        9.03      5.47 o 
   8  -2   2        6.42        1.37      6.29 o 
  -9  -1   2      163.43      189.01     13.13 o 
  -8  -1   2        0.04        6.49      3.35 o 
  -7  -1   2      305.30      301.91      9.28 o 
  -6  -1   2       53.69       51.57     10.26 o 
  -5  -1   2      165.28      147.11      5.60 o 
  -4  -1   2     1929.14     1990.20     30.08 o 
  -3  -1   2     3064.66     3320.36     48.96 o 
  -2  -1   2     4706.90     5174.62     72.05 o 
  -1  -1   2      309.96      299.25      5.42 o 
   0  -1   2     2471.59     2536.78     35.49 o 
   1  -1   2       10.98       10.13      1.25 o 
   2  -1   2     2114.56     2039.68     29.59 o 
   3  -1   2      882.07      941.73     15.28 o 
   4  -1   2       64.04       87.90      4.51 o 
   5  -1   2      755.35      715.15     13.73 o 
   6  -1   2      281.80      268.49      8.12 o 
   7  -1   2      823.48      817.85     24.07 o 
   8  -1   2       13.93       10.12      5.74 o 
   9  -1   2        4.50        4.65      6.56 o 
  -9   0   2       82.14       80.42      9.85 o 
  -8   0   2       28.64       22.70      6.29 o 
  -7   0   2      188.98      180.53     10.67 o 
  -6   0   2       80.26       73.53      7.66 o 
  -5   0   2      379.42      409.90      9.28 o 
  -4   0   2      747.46      861.08     14.70 o 
  -3   0   2      230.49      233.03      7.66 o 
  -2   0   2     3597.04     3557.75     50.00 o 
  -1   0   2     5851.72     6251.44     87.52 o 
   0   0   2      109.54      114.75      2.41 o 
   1   0   2     4474.25     4954.86     68.28 o 
   2   0   2       42.70       51.01      2.51 o 
   3   0   2     1617.57     1550.51     23.40 o 
   4   0   2     1739.01     1836.37     28.05 o 
   5   0   2      818.41      908.94     16.25 o 
   6   0   2       82.87       82.26     11.90 o 
   7   0   2      179.23      167.66      7.25 o 
   8   0   2        1.13        1.91      5.06 o 
   9   0   2      210.64      216.09     13.95 o 
  -8   1   2        0.39       -1.09      5.47 o 
  -7   1   2        9.98        2.46      4.92 o 
  -6   1   2     1311.43     1357.87     40.21 o 
  -5   1   2      487.46      485.22     11.35 o 
  -4   1   2        0.92        0.35      1.83 o 
  -3   1   2        0.10       -0.46      1.44 o 
  -2   1   2      512.63      486.01      8.22 o 
  -1   1   2     1825.44     1857.80     26.01 o 
   1   1   2     8208.81     8778.34    161.11 o 
   2   1   2      151.31      159.06      3.77 o 
   3   1   2     1540.48     1702.65     25.24 o 
   4   1   2      356.13      425.70      8.61 o 
   5   1   2     1304.68     1176.98     19.63 o 
   6   1   2      279.79      318.63      8.61 o 
   7   1   2       49.45       53.04      4.54 o 
   8   1   2      578.30      576.90     13.93 o 
   9   1   2       13.32       14.91      4.24 o 
  -8   2   2       28.76       35.56      7.66 o 
  -7   2   2       24.77       24.89      6.02 o 
  -6   2   2        2.58        4.38      4.65 o 
  -5   2   2        5.45        7.93      3.83 o 
  -4   2   2      711.37      694.48     20.93 o 
  -3   2   2     3063.31     3029.76     43.61 o 
  -2   2   2       36.16       49.27      2.32 o 
  -1   2   2      127.04      124.46      4.38 o 
   1   2   2     1840.44     1938.35     26.69 o 
   2   2   2      315.25      279.48      5.12 o 
   3   2   2      225.05      209.57      4.84 o 
   4   2   2      922.73     1012.89     16.44 o 
   5   2   2        9.36        9.92      2.13 o 
   6   2   2        1.61        0.96      3.15 o 
   7   2   2      357.74      349.13      9.57 o 
   8   2   2      162.69      163.24      7.64 o 
   9   2   2        0.67       -1.32      4.51 o 
  10   2   2       87.66       68.31      6.93 o 
  -7   3   2      135.16      140.32     10.94 o 
  -6   3   2       13.48       10.94      5.47 o 
  -5   3   2      331.88      320.58     12.58 o 
  -4   3   2       10.44        8.21      3.56 o 
  -3   3   2     2038.79     2073.36     44.04 o 
  -2   3   2     1849.06     1803.11     37.47 o 
  -1   3   2     2416.32     2525.50     50.33 o 
   0   3   2      262.66      276.84      4.35 o 
   1   3   2        4.62        1.37      0.82 o 
   2   3   2       32.35       27.84      1.50 o 
   3   3   2      284.05      254.56      5.32 o 
   4   3   2     2022.15     1995.43     29.69 o 
   5   3   2       51.54       62.10      3.48 o 
   6   3   2      228.37      221.51      6.96 o 
   7   3   2      383.87      393.60     20.24 o 
   8   3   2      134.31      147.89      9.16 o 
   9   3   2       14.25       20.20      4.24 o 
  10   3   2       24.81       26.85      5.30 o 
  -7   4   2       68.61       69.75      8.75 o 
  -6   4   2      154.05      169.32     10.94 o 
  -5   4   2      128.07      147.16      9.57 o 
  -4   4   2      125.35      122.81      7.93 o 
  -3   4   2      209.29      180.26      7.93 o 
  -2   4   2      335.44      323.86      9.57 o 
  -1   4   2      153.99      128.56      4.92 o 
   0   4   2     6721.29     7436.73    144.15 o 
   1   4   2     2512.44     2782.07     54.71 o 
   2   4   2     2218.44     2338.13     46.77 o 
   3   4   2      383.07      378.62      6.95 o 
   4   4   2      404.91      389.19      7.83 o 
   5   4   2        1.41        0.89      3.83 o 
   6   4   2       15.95       17.37      2.90 o 
   7   4   2       58.05       56.90      4.64 o 
   8   4   2      105.15      101.66     11.21 o 
   9   4   2      115.46      117.13      7.93 o 
  10   4   2        9.89        9.28      6.84 o 
  -6   5   2      115.23      120.90     10.12 o 
  -5   5   2      120.72      124.73      9.30 o 
  -4   5   2      244.98      246.45     10.67 o 
  -3   5   2       13.36       12.31      3.56 o 
  -2   5   2      855.20      861.35     20.51 o 
  -1   5   2      503.39      541.32     13.40 o 
   0   5   2       93.48       62.09      3.56 o 
   1   5   2      143.36      115.70      4.38 o 
   2   5   2     1214.45     1256.32     26.53 o 
   3   5   2     2505.25     2552.85     51.97 o 
   4   5   2      435.66      431.06      8.31 o 
   5   5   2      974.85      934.04     16.41 o 
   6   5   2       56.88       50.75      3.87 o 
   7   5   2      271.81      259.71      8.12 o 
   8   5   2       74.08       76.92      5.42 o 
   9   5   2       95.29      110.85      6.86 o 
  10   5   2       64.06       68.02      6.46 o 
  -5   6   2       27.71       22.98      6.02 o 
  -4   6   2        0.00       -4.38      4.38 o 
  -3   6   2      142.92      136.76      8.21 o 
  -2   6   2      200.74      211.99      8.48 o 
  -1   6   2        3.88        5.47      2.46 o 
   0   6   2       50.74       44.86      3.28 o 
   1   6   2     1483.81     1517.54     31.73 o 
   2   6   2       51.28       42.40      3.28 o 
   3   6   2      883.33      905.93     20.79 o 
   4   6   2      503.99      550.34     14.77 o 
   5   6   2      754.06      754.94     19.69 o 
   6   6   2       87.66      102.30      7.39 o 
   7   6   2       12.62       11.61      2.99 o 
   8   6   2        2.07        3.83      4.65 o 
   9   6   2       16.52       21.61      6.29 o 
  10   6   2        0.34       -5.20      5.20 o 
  -4   7   2       57.87       54.16      6.84 o 
  -3   7   2      645.21      643.62     18.60 o 
  -2   7   2        8.40        9.03      3.56 o 
  -1   7   2      191.98      191.47      7.93 o 
   1   7   2      324.16      338.36      9.85 o 
   2   7   2      959.89      916.33     21.34 o 
   3   7   2      280.07      274.35      9.30 o 
   4   7   2      157.66      164.39      7.39 o 
   5   7   2      160.21      165.49      8.21 o 
   6   7   2      137.24      149.89      8.48 o 
   7   7   2      122.92      132.11      9.30 o 
   8   7   2      442.48      424.52     16.14 o 
   9   7   2        6.19       -0.82      5.47 o 
  -3   8   2       74.48       77.41      7.11 o 
  -2   8   2       91.09       92.18      7.11 o 
  -1   8   2      303.13      298.42     10.67 o 
   0   8   2      110.30      107.77      6.29 o 
   1   8   2      133.54      144.42      7.11 o 
   2   8   2       63.41       52.24      4.65 o 
   3   8   2       68.72       70.02      5.20 o 
   4   8   2     1179.69     1157.85     27.08 o 
   5   8   2       55.48       59.63      5.47 o 
   6   8   2        4.98        5.47      3.83 o 
   7   8   2        5.80       10.94      4.38 o 
   8   8   2       38.96       37.75      6.56 o 
   9   8   2       22.76       15.32      6.29 o 
  -2   9   2        2.79       -1.91      4.38 o 
  -1   9   2       27.63       24.07      4.38 o 
   0   9   2      329.32      363.52     12.31 o 
   1   9   2      198.17      196.12      9.30 o 
   2   9   2       14.35       17.23      3.83 o 
   3   9   2        0.73       -2.74      2.74 o 
   4   9   2       42.46       45.68      5.20 o 
   5   9   2       80.44       86.98      6.84 o 
   6   9   2      256.89      271.89     11.49 o 
   7   9   2      106.80      115.70      9.30 o 
   8   9   2        0.91       -1.09      4.65 o 
   0  10   2       16.22        7.11      4.10 o 
   1  10   2        6.89        2.19      4.10 o 
   2  10   2      296.42      292.95     11.49 o 
   3  10   2      203.98      198.58      9.30 o 
   4  10   2        4.10        3.28      3.83 o 
   5  10   2       36.38       37.20      5.47 o 
   6  10   2        1.76        4.10      4.38 o 
   7  10   2      178.83      200.50     11.49 o 
   3  11   2        8.20       15.86      4.65 o 
   4  11   2       51.81       56.62      6.29 o 
   5  11   2       86.66       87.80      7.66 o 
  -5 -10   3       30.46       23.25      6.02 o 
  -4 -10   3       44.91       33.10      6.02 o 
  -3 -10   3        3.57       -2.74      4.38 o 
  -2 -10   3      112.26      115.98      9.30 o 
  -7  -9   3        8.74        6.56      5.20 o 
  -6  -9   3       42.43       45.95      7.11 o 
  -5  -9   3      160.07      168.49     10.39 o 
  -4  -9   3       84.14       72.49      7.39 o 
  -3  -9   3      170.45      152.90      9.57 o 
  -2  -9   3        1.39        6.02      4.38 o 
  -1  -9   3      142.67      138.41     10.12 o 
   0  -9   3      135.68      136.22      9.85 o 
   1  -9   3      199.66      203.51     11.21 o 
  -8  -8   3        0.41       -5.47      5.47 o 
  -7  -8   3        7.66        9.03      4.92 o 
  -6  -8   3       11.29        9.57      4.92 o 
  -5  -8   3        1.48       -3.01      3.28 o 
  -4  -8   3        1.50       -3.28      3.28 o 
  -3  -8   3      445.74      450.78     15.32 o 
  -2  -8   3       64.27       60.45      6.29 o 
  -1  -8   3        2.44        6.02      4.10 o 
   0  -8   3       60.86       57.17      6.29 o 
   1  -8   3       53.95       45.13      5.74 o 
   2  -8   3      233.14      235.51     11.49 o 
   3  -8   3       36.58       29.27      5.74 o 
  -8  -7   3        8.56        7.93      5.74 o 
  -7  -7   3      515.59      520.25     18.60 o 
  -6  -7   3       49.69       41.85      6.29 o 
  -5  -7   3        7.70        6.29      3.56 o 
  -4  -7   3      209.25      191.20      9.57 o 
  -3  -7   3      154.30      154.00      8.75 o 
  -2  -7   3      262.22      278.18     11.21 o 
  -1  -7   3       88.38       73.03      6.29 o 
   0  -7   3      493.61      502.20     15.32 o 
   1  -7   3       32.61       32.82      4.65 o 
   2  -7   3        7.85        1.64      3.83 o 
   3  -7   3       23.58       22.16      5.47 o 
   4  -7   3      218.63      241.25     12.86 o 
  -9  -6   3        7.00        4.38      4.32 o 
  -8  -6   3       39.48       40.90      5.03 o 
  -7  -6   3       62.21       75.27      9.71 o 
  -6  -6   3       81.30       77.26      4.93 o 
  -5  -6   3      145.03      151.11      5.99 o 
  -4  -6   3      450.48      401.35      9.28 o 
  -3  -6   3       76.87       66.87      7.11 o 
  -2  -6   3      796.31      785.30     20.24 o 
  -1  -6   3       14.96       14.50      3.56 o 
   0  -6   3      356.80      390.05     12.31 o 
   1  -6   3       67.62       59.08      5.20 o 
   2  -6   3       47.60       44.31      5.20 o 
   3  -6   3      216.57      233.87     10.94 o 
   4  -6   3        0.14       -3.83      4.10 o 
   5  -6   3       56.89       60.18      7.66 o 
  -9  -5   3      152.99      163.57      8.79 o 
  -8  -5   3      259.63      253.57     13.27 o 
  -7  -5   3       29.93       38.07      4.45 o 
  -6  -5   3      104.95      106.25      5.70 o 
  -5  -5   3       67.35       60.75      4.06 o 
  -4  -5   3     1441.85     1439.11     23.31 o 
  -3  -5   3      581.40      584.37     11.31 o 
  -2  -5   3      419.28      369.35      8.75 o 
  -1  -5   3     1642.81     1703.13     26.20 o 
   0  -5   3        0.82        0.26      2.60 o 
   2  -5   3        3.36        1.91      3.28 o 
   3  -5   3      192.72      211.44      9.85 o 
   4  -5   3       80.86       79.60      7.11 o 
   5  -5   3      212.90      211.99     11.49 o 
   6  -5   3       22.74       22.43      6.29 o 
  -9  -4   3      103.35       94.26      7.06 o 
  -8  -4   3      115.32      131.81      7.34 o 
  -7  -4   3      129.58      144.96      6.96 o 
  -6  -4   3      499.05      543.86     12.19 o 
  -5  -4   3      229.94      228.10      7.06 o 
  -4  -4   3       50.73       76.30      3.96 o 
  -3  -4   3      289.56      292.49      6.86 o 
  -2  -4   3     1385.50     1354.85     21.08 o 
  -1  -4   3     1086.58     1056.41     17.02 o 
   0  -4   3      850.94      975.28     19.42 o 
   1  -4   3     3310.36     3539.56     50.96 o 
   2  -4   3      180.96      188.68     13.95 o 
   3  -4   3      692.77      699.96     18.87 o 
   4  -4   3       23.66       19.42      4.38 o 
   5  -4   3        9.89       18.60      4.92 o 
   6  -4   3      173.10      168.22     10.94 o 
   7  -4   3       19.35       25.99      6.84 o 
  -9  -3   3       10.28        9.98      4.24 o 
  -8  -3   3       24.62       23.68      4.45 o 
  -7  -3   3      289.54      309.80      9.56 o 
  -6  -3   3       52.38       67.95      4.64 o 
  -5  -3   3      227.67      224.17      6.96 o 
  -4  -3   3       30.48       23.96      3.01 o 
  -3  -3   3     1893.34     2154.73     32.11 o 
  -2  -3   3     3697.83     3773.81     53.77 o 
  -1  -3   3      355.19      314.05      6.58 o 
   0  -3   3        5.73        0.74      1.25 o 
   1  -3   3      132.80       80.57      3.54 o 
   2  -3   3     1003.03     1003.29     16.53 o 
   3  -3   3     1597.30     1623.31     25.43 o 
   4  -3   3      483.51      482.45     18.19 o 
   5  -3   3       56.16       38.02      5.47 o 
   6  -3   3       34.58       43.76      6.56 o 
   7  -3   3       11.41       12.31      6.02 o 
  -9  -2   3      157.25      145.88      8.20 o 
  -8  -2   3        3.90        7.53      5.20 o 
  -7  -2   3      219.27      231.37     16.41 o 
  -6  -2   3      120.35      105.43      5.51 o 
  -5  -2   3       71.89       56.32      4.24 o 
  -4  -2   3      119.47      137.27      5.03 o 
  -3  -2   3      889.30      762.95     12.96 o 
  -2  -2   3      274.46      336.00     12.17 o 
  -1  -2   3       14.58       12.88      1.55 o 
   0  -2   3     1448.87     1298.26     19.53 o 
   1  -2   3       63.66       70.69      5.06 o 
   2  -2   3       21.17        5.33      1.64 o 
   3  -2   3       45.00       45.22      2.99 o 
   4  -2   3     1824.32     1837.80     28.72 o 
   5  -2   3      864.54      915.36     16.83 o 
   6  -2   3      154.92      152.93      6.85 o 
   7  -2   3        5.40       13.95      5.74 o 
   8  -2   3        0.42       -3.28      6.02 o 
  -9  -1   3        9.42       12.86      7.39 o 
  -8  -1   3        7.56        0.82      5.20 o 
  -7  -1   3      664.19      673.58     14.68 o 
  -6  -1   3      285.55      276.63     14.63 o 
  -5  -1   3      336.78      327.68      8.41 o 
  -4  -1   3     1254.40     1277.70     27.08 o 
  -3  -1   3      107.03      109.37      4.10 o 
  -2  -1   3      188.32      159.50      4.16 o 
  -1  -1   3      685.55      804.46     12.57 o 
   0  -1   3     3650.53     3561.68    112.83 o 
   1  -1   3     1070.13     1108.49     17.78 o 
   2  -1   3     1015.29     1105.67     17.12 o 
   3  -1   3      244.12      318.73      6.96 o 
   4  -1   3       30.10       33.43      2.90 o 
   5  -1   3       50.80       47.73      3.87 o 
   6  -1   3      774.53      767.57     15.28 o 
   7  -1   3      462.22      478.40     17.23 o 
   8  -1   3       23.90       14.22      6.02 o 
   9  -1   3       16.68        3.01      6.56 o 
  -9   0   3       75.47       59.63      9.03 o 
  -8   0   3      328.50      323.04     15.04 o 
  -7   0   3       29.32       30.36      6.02 o 
  -6   0   3      160.01      164.96      7.93 o 
  -5   0   3       41.10       39.39      3.38 o 
  -4   0   3     2053.17     2087.27     31.62 o 
  -3   0   3      388.08      368.99      7.44 o 
  -2   0   3     1992.03     2227.35     32.01 o 
  -1   0   3        1.35        1.78      0.97 o 
   0   0   3     1637.32     1672.89     23.89 o 
   1   0   3       60.39       71.55      2.49 o 
   2   0   3      291.63      225.70      4.93 o 
   3   0   3     2025.91     1916.30     55.25 o 
   4   0   3      560.99      643.38     11.80 o 
   5   0   3      191.96      197.09     12.17 o 
   6   0   3      695.69      670.97     13.73 o 
   7   0   3      175.69      161.46      7.16 o 
   8   0   3      277.39      281.14      9.57 o 
   9   0   3       27.77       38.29      7.93 o 
  -8   1   3       30.74       26.53      7.11 o 
  -7   1   3      114.20      105.31      9.03 o 
  -6   1   3      714.15      722.12     21.34 o 
  -5   1   3      432.50      452.88     10.04 o 
  -4   1   3      685.52      632.51     11.69 o 
  -3   1   3      708.05      756.06     14.91 o 
  -2   1   3      414.57      374.69      6.76 o 
  -1   1   3     4587.18     4610.39     63.63 o 
   0   1   3     3086.27     3622.84     49.80 o 
   1   1   3     1068.48     1194.23     24.07 o 
   2   1   3       36.82       45.25      4.79 o 
   3   1   3      231.78      198.70      4.93 o 
   4   1   3      327.71      309.77      7.06 o 
   5   1   3     1140.49     1009.43     17.31 o 
   6   1   3       19.53       18.76      3.09 o 
   7   1   3       21.06       18.93      3.57 o 
   8   1   3      213.93      206.40      8.41 o 
   9   1   3        0.62        1.09      3.87 o 
  -8   2   3       13.57       12.86      6.84 o 
  -7   2   3       90.41       94.91      9.03 o 
  -6   2   3      128.24      136.22      9.85 o 
  -5   2   3     1399.36     1315.13     31.46 o 
  -4   2   3       78.73       80.02      4.06 o 
  -3   2   3     2295.69     2302.57     33.65 o 
  -2   2   3      355.01      389.78     10.12 o 
  -1   2   3     1698.92     1864.93     37.20 o 
   1   2   3    13440.20    14085.97    272.71 o 
   2   2   3       28.38       34.19      1.64 o 
   3   2   3     1104.13     1307.31     19.63 o 
   4   2   3       52.93       41.18      2.71 o 
   5   2   3       21.59       25.24      2.71 o 
   6   2   3     1472.96     1533.89     25.24 o 
   7   2   3      121.02      109.25     10.80 o 
   8   2   3      117.91      124.27     14.63 o 
   9   2   3      105.93       92.16      6.67 o 
  10   2   3        5.22       -2.76      4.52 o 
  -7   3   3        5.46        0.27      5.47 o 
  -6   3   3       19.05       12.86      4.92 o 
  -5   3   3       38.13       23.80      5.20 o 
  -4   3   3       39.38       38.84      4.92 o 
  -3   3   3     1599.01     1567.05     34.19 o 
  -2   3   3     2196.41     2415.27     49.24 o 
  -1   3   3      361.56      386.77      9.03 o 
   2   3   3      334.62      283.38      6.84 o 
   3   3   3      131.60      108.86      3.27 o 
   4   3   3      683.17      691.19     11.89 o 
   5   3   3      122.96      103.98      4.35 o 
   6   3   3      204.99      193.07      6.48 o 
   7   3   3       57.45       60.26      4.65 o 
   8   3   3      240.80      237.85      8.61 o 
   9   3   3       25.30       30.04     11.90 o 
  10   3   3        7.42       10.12     11.63 o 
  -7   4   3      224.39      231.68     13.40 o 
  -6   4   3       66.87       81.79      8.21 o 
  -5   4   3       53.14       48.14      6.29 o 
  -4   4   3      574.12      583.44     16.96 o 
  -3   4   3       44.00       42.12      4.65 o 
  -2   4   3      923.23      897.73     20.51 o 
  -1   4   3      426.14      406.19      9.85 o 
   0   4   3     2889.74     2932.51     57.44 o 
   2   4   3      245.77      274.35      6.84 o 
   3   4   3        2.04       11.76      1.25 o 
   4   4   3      973.10      947.38     15.28 o 
   5   4   3      150.26      139.71      5.02 o 
   6   4   3       75.29       76.75      4.35 o 
   7   4   3      574.47      556.33     23.25 o 
   8   4   3       80.83       75.93      5.42 o 
   9   4   3       57.48       63.33      5.61 o 
  10   4   3       16.26       10.95      8.75 o 
  -6   5   3       21.31       17.51      6.29 o 
  -5   5   3      101.95      102.85      8.48 o 
  -4   5   3       77.85       91.09      7.11 o 
  -3   5   3        1.94       -0.55      3.01 o 
  -2   5   3      306.63      279.27      9.30 o 
  -1   5   3      245.98      259.85      7.93 o 
   0   5   3     2948.85     2846.90     56.35 o 
   1   5   3      902.56      848.76     17.51 o 
   2   5   3      651.77      634.32     13.95 o 
   3   5   3     1786.80     1746.22     36.11 o 
   4   5   3       16.04       14.13      1.83 o 
   5   5   3       12.79       10.82      2.13 o 
   6   5   3      376.72      374.23      8.89 o 
   7   5   3      268.03      284.11      8.31 o 
   8   5   3       40.46       46.91      4.64 o 
   9   5   3       80.87       80.06      5.99 o 
  10   5   3       54.57       64.76      6.27 o 
  -5   6   3      120.64      123.36      9.57 o 
  -4   6   3      210.14      192.84     10.67 o 
  -3   6   3       87.81       93.82      6.56 o 
  -2   6   3       18.22       23.52      3.56 o 
  -1   6   3      562.40      561.01     13.95 o 
   0   6   3      393.14      335.62      9.03 o 
   1   6   3        1.01        2.74      1.64 o 
   2   6   3      256.71      237.15      7.11 o 
   3   6   3      215.74      209.52      7.11 o 
   4   6   3      212.33      206.52      7.93 o 
   5   6   3      643.51      665.77     17.78 o 
   6   6   3      481.68      513.42     15.59 o 
   7   6   3       65.16       71.39      6.84 o 
   8   6   3        9.08        6.29      4.92 o 
   9   6   3        0.51        0.55      5.47 o 
  10   6   3       78.51       83.97      9.85 o 
  -4   7   3       31.25       30.36      6.02 o 
  -3   7   3       24.44       22.16      5.20 o 
  -2   7   3       31.90       27.63      4.10 o 
  -1   7   3      191.02      211.17      7.93 o 
   0   7   3       40.26       30.91      3.28 o 
   1   7   3      789.00      783.39     18.05 o 
   2   7   3      784.36      745.37     17.78 o 
   3   7   3      672.43      682.46     16.69 o 
   4   7   3       82.72       80.42      5.74 o 
   5   7   3       29.37       24.62      3.83 o 
   6   7   3       59.73       65.10      6.29 o 
   7   7   3       42.97       45.13      6.02 o 
   8   7   3       32.36       38.57      6.56 o 
   9   7   3        1.35        5.74      5.20 o 
  10   7   3       33.68       39.66      8.21 o 
  -3   8   3      137.44      158.92      9.57 o 
  -2   8   3      330.13      341.37     12.04 o 
  -1   8   3        0.02       -1.64      3.01 o 
   0   8   3       17.89       19.42      3.01 o 
   1   8   3      112.51      120.35      6.29 o 
   2   8   3      131.96      144.15      6.84 o 
   3   8   3      356.08      383.76     11.21 o 
   4   8   3      482.11      459.80     13.13 o 
   5   8   3        0.60        3.83      3.28 o 
   6   8   3       47.16       57.71      6.02 o 
   7   8   3        2.07        1.09      4.10 o 
   8   8   3      159.77      161.11     10.94 o 
   9   8   3       77.34       87.53      9.30 o 
  -2   9   3       14.13       12.86      4.65 o 
  -1   9   3       22.87       25.44      4.10 o 
   0   9   3      254.72      293.22     10.39 o 
   1   9   3        0.11       -0.82      3.01 o 
   2   9   3       61.31       59.90      5.20 o 
   3   9   3        7.22        0.82      2.74 o 
   4   9   3      309.81      341.37     11.49 o 
   5   9   3      349.37      358.05     12.58 o 
   6   9   3       42.85       36.65      5.47 o 
   7   9   3        6.13        8.21      4.65 o 
   8   9   3        5.93        1.37      5.20 o 
   9   9   3        0.57       -3.56      5.20 o 
   1  10   3      165.18      170.14      9.30 o 
   2  10   3       48.27       48.14      5.20 o 
   3  10   3        0.53        6.29      3.28 o 
   4  10   3       65.12       65.92      6.02 o 
   5  10   3        3.09        4.38      3.83 o 
   6  10   3       13.16       17.78      4.92 o 
   7  10   3      187.30      195.30     11.76 o 
   8  10   3        3.59        0.82      5.20 o 
   3  11   3      273.80      291.58     11.76 o 
   4  11   3       20.20       28.72      5.20 o 
   5  11   3        0.28       -2.19      4.10 o 
   6  11   3        0.29        1.91      4.38 o 
  -4 -10   4       39.80       40.21      6.84 o 
  -3 -10   4      137.04      147.43     10.39 o 
  -6  -9   4       35.81       29.54      6.29 o 
  -5  -9   4       86.44       76.86      7.93 o 
  -4  -9   4        1.34       -4.10      4.10 o 
  -3  -9   4        0.21        2.19      4.38 o 
  -2  -9   4        5.74       -1.91      4.10 o 
  -1  -9   4      298.28      335.89     14.50 o 
   0  -9   4      119.90      102.57      9.03 o 
   1  -9   4        2.12        5.47      5.20 o 
  -8  -8   4       27.95       33.10      7.66 o 
  -7  -8   4        0.03        3.83      5.20 o 
  -6  -8   4        0.67        0.55      4.38 o 
  -5  -8   4      143.44      150.44      9.85 o 
  -4  -8   4       28.37       28.45      4.92 o 
  -3  -8   4       13.33       20.79      4.65 o 
  -2  -8   4      308.56      316.75     12.86 o 
  -1  -8   4        0.35       -2.74      4.10 o 
   0  -8   4       72.50       65.10      6.84 o 
   1  -8   4      202.51      209.80     10.94 o 
   2  -8   4      255.82      243.99     12.04 o 
  -8  -7   4       23.03       23.80      6.84 o 
  -7  -7   4       78.38       78.23      8.48 o 
  -6  -7   4       38.38       25.71      5.47 o 
  -5  -7   4        8.02        9.57      4.10 o 
  -4  -7   4        3.84        1.64      3.28 o 
  -3  -7   4      294.79      295.14     11.76 o 
  -2  -7   4       30.17       29.54      4.65 o 
  -1  -7   4      212.39      194.21     10.12 o 
   0  -7   4       45.65       43.76      5.47 o 
   1  -7   4       86.01       88.08      6.84 o 
   2  -7   4      137.11      125.55      8.48 o 
   4  -7   4       21.99       18.60      6.29 o 
  -9  -6   4        4.18        1.36      4.35 o 
  -8  -6   4       33.97       30.61      6.84 o 
  -7  -6   4      155.82      154.88      7.54 o 
  -6  -6   4      501.86      526.29     12.38 o 
  -5  -6   4      101.88       97.19      7.93 o 
  -4  -6   4      184.23      170.31      6.28 o 
  -3  -6   4      264.40      241.41      6.96 o 
  -2  -6   4      429.53      440.38     13.95 o 
  -1  -6   4      430.86      451.87     14.50 o 
   0  -6   4      113.55      127.46      7.66 o 
   1  -6   4      151.08      154.00      8.21 o 
   3  -6   4       23.64       20.79      5.20 o 
   4  -6   4      109.12      111.60      9.03 o 
   5  -6   4      112.88      118.44     10.12 o 
  -9  -5   4        0.95       -3.85      3.85 o 
  -8  -5   4       44.11       47.47      7.66 o 
  -7  -5   4        0.42       -1.37      3.09 o 
  -6  -5   4       27.13       29.32      3.67 o 
  -5  -5   4       16.79       15.45      5.74 o 
  -4  -5   4     1067.95     1080.68     18.76 o 
  -3  -5   4      470.91      493.32     10.25 o 
  -2  -5   4      510.96      492.59      9.96 o 
  -1  -5   4      960.09      989.30     16.92 o 
   0  -5   4      553.47      542.28     10.64 o 
   1  -5   4     1138.15     1100.96     26.26 o 
   2  -5   4       11.23       10.39      3.83 o 
   3  -5   4      219.59      237.42     10.39 o 
   4  -5   4      366.20      364.89     13.68 o 
   5  -5   4       10.89        6.84      5.47 o 
   6  -5   4        5.95        9.03      5.74 o 
  -9  -4   4        1.02        0.42      4.05 o 
  -8  -4   4      201.90      244.73      9.57 o 
  -7  -4   4        4.31       -2.88      2.88 o 
  -6  -4   4       34.42       37.33      3.96 o 
  -5  -4   4      414.14      454.34     10.44 o 
  -4  -4   4       10.70        9.57      2.32 o 
  -3  -4   4      956.60      859.59     14.99 o 
  -2  -4   4       95.40       94.56      4.06 o 
  -1  -4   4      617.33      596.67     11.21 o 
   0  -4   4     2086.54     2134.21     32.01 o 
   1  -4   4      266.96      255.05      6.46 o 
   2  -4   4      160.37      153.28      5.60 o 
   3  -4   4      911.78      894.72     22.70 o 
   4  -4   4        4.61       12.31      4.10 o 
   5  -4   4       20.01       27.35      5.74 o 
   6  -4   4      284.72      290.76     13.40 o 
   7  -4   4        0.18       -5.74      6.02 o 
  -9  -3   4      100.42       93.29      6.96 o 
  -8  -3   4       15.25       23.76      4.24 o 
  -7  -3   4      124.40      124.05      6.77 o 
  -6  -3   4       54.60       68.23     14.22 o 
  -5  -3   4      312.89      288.00      8.02 o 
  -4  -3   4        9.22       10.40      4.51 o 
  -3  -3   4       32.14       39.46      4.51 o 
  -2  -3   4        0.79       -0.89      1.44 o 
  -1  -3   4      529.39      493.87      9.28 o 
   0  -3   4      305.38      270.79      6.18 o 
   1  -3   4     1597.23     1685.05     25.62 o 
   2  -3   4     4240.81     4373.00     62.67 o 
   3  -3   4       10.75        7.73      2.74 o 
   4  -3   4     1702.15     1715.83     27.66 o 
   5  -3   4       49.06       44.02      4.16 o 
   6  -3   4      153.39      151.81     10.39 o 
   7  -3   4       87.01       86.98      9.03 o 
  -9  -2   4      176.85      173.69     12.31 o 
  -8  -2   4        0.66        0.95      3.35 o 
  -7  -2   4      137.66      140.88      6.96 o 
  -6  -2   4        7.77        6.98      2.80 o 
  -5  -2   4      312.31      305.91      8.22 o 
  -4  -2   4       67.01       72.09      3.87 o 
  -3  -2   4      322.43      264.54      6.70 o 
  -2  -2   4     2875.93     2929.00     43.63 o 
  -1  -2   4       96.87       90.11      4.79 o 
   0  -2   4      186.84      170.43      4.52 o 
   1  -2   4      924.92     1004.87     16.04 o 
   2  -2   4        5.78        7.20      2.60 o 
   3  -2   4      254.19      249.88      6.57 o 
   4  -2   4     3137.01     3127.00     46.42 o 
   5  -2   4      302.92      303.58      8.61 o 
   6  -2   4      551.59      537.03     12.38 o 
   7  -2   4        3.08       -4.92      5.20 o 
   8  -2   4        3.34        4.10      6.02 o 
  -9  -1   4       75.82       89.72     10.12 o 
  -8  -1   4        1.39       -3.83      4.92 o 
  -7  -1   4      215.46      218.81      8.01 o 
  -6  -1   4     1049.39     1025.83     18.85 o 
  -5  -1   4       77.45       77.40      5.33 o 
  -4  -1   4        3.67        5.65      2.02 o 
  -3  -1   4     1375.05     1538.39     23.69 o 
  -2  -1   4      727.63      762.34     19.97 o 
  -1  -1   4       37.60       22.83      2.33 o 
   0  -1   4     2160.78     2068.52     50.19 o 
   1  -1   4     1305.04     1470.77     31.46 o 
   2  -1   4        5.34        9.06      1.55 o 
   3  -1   4       18.98       20.26      2.13 o 
   4  -1   4       63.46       78.32      3.96 o 
   5  -1   4     1419.66     1271.27     21.66 o 
   6  -1   4      142.35      166.71      6.86 o 
   7  -1   4        1.72       -3.58      5.61 o 
   8  -1   4        7.29        1.64      5.47 o 
   9  -1   4        5.23        5.20      6.84 o 
  -8   0   4       57.40       61.27      8.21 o 
  -7   0   4       56.66       60.18      7.39 o 
  -6   0   4       58.29       57.91      4.79 o 
  -5   0   4       38.66       36.01      6.98 o 
  -4   0   4      793.77      789.56     14.02 o 
  -3   0   4     1115.91     1029.36     16.54 o 
  -2   0   4      106.98       81.94      3.08 o 
  -1   0   4      950.56     1057.58     15.96 o 
   0   0   4       11.94       10.84      1.44 o 
   1   0   4     4723.97     4918.49     68.27 o 
   2   0   4     1310.74     1403.64     20.98 o 
   3   0   4      660.08      560.88     15.04 o 
   4   0   4       17.86       41.60      3.01 o 
   5   0   4       45.08       55.03      3.77 o 
   6   0   4       65.66       61.07      5.06 o 
   7   0   4      929.58      888.19     17.70 o 
   8   0   4      391.30      415.80     11.79 o 
   9   0   4       72.49       71.83      6.48 o 
  -8   1   4      262.46      280.92     14.77 o 
  -7   1   4      103.58      101.48      9.03 o 
  -6   1   4      138.33      125.28      9.03 o 
  -5   1   4      151.26      139.77      8.75 o 
  -4   1   4      317.14      308.79     12.17 o 
  -3   1   4     1240.89     1181.83     18.56 o 
  -2   1   4      668.88      602.32      9.96 o 
  -1   1   4      536.75      467.35      7.64 o 
   0   1   4      131.99      144.38      4.92 o 
   1   1   4      256.20      306.97      5.41 o 
   2   1   4       44.03       44.94      3.15 o 
   3   1   4     4109.47     4235.92     64.69 o 
   4   1   4     6509.63     6990.73     97.96 o 
   5   1   4       12.51        6.70      2.32 o 
   6   1   4      265.90      227.40      7.35 o 
   7   1   4       64.08       51.98      4.64 o 
   8   1   4       28.01       32.70      4.74 o 
   9   1   4       59.29       71.10      6.28 o 
  -8   2   4        1.43       -0.82      5.74 o 
  -7   2   4        1.48       -4.10      4.92 o 
  -6   2   4      473.35      471.02     16.41 o 
  -5   2   4      759.35      751.11     20.79 o 
  -4   2   4        5.60        6.02      3.28 o 
  -3   2   4        0.05        1.20      1.51 o 
  -2   2   4        6.17       12.86      2.19 o 
  -1   2   4      412.62      347.38      8.21 o 
   0   2   4       42.76       71.06      3.15 o 
   1   2   4      737.43      848.69     16.82 o 
   2   2   4      282.87      281.59      5.02 o 
   3   2   4       13.63        5.42      1.35 o 
   4   2   4        1.42        6.56      1.74 o 
   5   2   4      768.25      764.09     13.93 o 
   6   2   4      953.60     1005.78     17.98 o 
   7   2   4       17.79       14.73      3.38 o 
   8   2   4        5.83        3.24      6.15 o 
   9   2   4      155.94      156.47      8.12 o 
  10   2   4       39.26       37.88      5.70 o 
  -7   3   4        7.82        4.10      5.74 o 
  -6   3   4      108.67      102.57      8.75 o 
  -5   3   4      416.97      401.82     13.95 o 
  -4   3   4      540.48      530.65     15.59 o 
  -3   3   4      274.02      272.44      9.57 o 
  -2   3   4      837.27      866.82     19.42 o 
  -1   3   4      132.65      132.39      4.38 o 
   2   3   4       75.30       35.01      2.74 o 
   3   3   4        7.83        5.49      1.37 o 
   4   3   4       17.73       30.66      2.32 o 
   5   3   4     1216.97     1155.28     18.95 o 
   6   3   4      317.40      274.22      7.64 o 
   7   3   4      749.90      786.38     18.60 o 
   8   3   4       66.98       65.18      5.74 o 
   9   3   4       58.31       57.25      5.61 o 
  10   3   4        3.75       -0.48      6.84 o 
  -6   4   4        0.46        1.64      4.92 o 
  -5   4   4        9.91        6.56      4.38 o 
  -4   4   4       45.54       38.02      5.20 o 
  -3   4   4      929.36      916.87     22.16 o 
  -2   4   4     3384.32     3512.94     70.57 o 
  -1   4   4       43.88       21.06      2.19 o 
   2   4   4      906.77      838.37     17.51 o 
   3   4   4       74.69       62.09      4.10 o 
   4   4   4      586.61      576.36     10.14 o 
   5   4   4      452.02      480.67     10.12 o 
   6   4   4       22.27       21.23      2.80 o 
   7   4   4      294.13      285.99      8.51 o 
   8   4   4        0.85        1.78      3.09 o 
   9   4   4      317.77      329.62     10.44 o 
  10   4   4        3.03        3.01      4.26 o 
  -6   5   4      337.21      371.45     15.59 o 
  -5   5   4        2.32        5.47      4.65 o 
  -4   5   4       35.45       27.90      5.20 o 
  -3   5   4      205.66      228.40      9.30 o 
  -2   5   4        0.48       -0.82      2.46 o 
  -1   5   4      521.59      553.90     13.13 o 
   0   5   4     2494.15     2457.67     48.41 o 
   1   5   4      755.27      697.50     14.22 o 
   2   5   4      701.94      669.87     14.22 o 
   3   5   4       26.44       23.80      2.46 o 
   4   5   4      308.08      277.91      9.03 o 
   5   5   4      760.89      770.08     13.43 o 
   6   5   4       19.48       13.45      3.97 o 
   7   5   4       35.50       36.05      3.77 o 
   8   5   4      391.94      379.77     25.16 o 
   9   5   4        7.58        5.47      3.87 o 
  10   5   4        0.02       -1.17      4.51 o 
  -5   6   4        0.97        3.28      5.47 o 
  -4   6   4      164.74      170.68      9.85 o 
  -3   6   4       57.51       66.74      6.02 o 
  -2   6   4       18.51       17.23      3.28 o 
  -1   6   4      436.82      451.05     11.76 o 
   0   6   4       24.48       19.97      2.19 o 
   1   6   4     1667.11     1702.72     34.19 o 
   2   6   4       38.29       49.78      3.28 o 
   3   6   4      399.72      375.01      9.85 o 
   4   6   4      853.04      827.98     19.69 o 
   5   6   4        3.09        9.30      3.28 o 
   6   6   4      132.52      127.19      8.21 o 
   7   6   4      497.48      484.42     16.14 o 
   8   6   4      198.25      184.63     10.67 o 
   9   6   4        4.59        0.55      4.92 o 
  10   6   4       90.51       79.60     10.12 o 
  -4   7   4        5.58        6.02      5.20 o 
  -3   7   4      182.88      178.07      9.30 o 
  -2   7   4       64.81       66.47      5.20 o 
  -1   7   4      176.16      166.85      6.84 o 
   0   7   4      136.00      157.83      6.02 o 
   1   7   4      301.41      330.42      8.75 o 
   2   7   4       17.36       21.34      2.74 o 
   3   7   4      300.28      309.09      9.03 o 
   4   7   4      133.17      126.37      6.56 o 
   5   7   4       31.38       32.55      4.10 o 
   6   7   4      640.65      664.40     18.87 o 
   7   7   4       27.74       27.63      4.92 o 
   8   7   4       71.35       51.15      6.84 o 
   9   7   4        6.84        2.74      4.92 o 
  10   7   4       76.61       79.60      9.85 o 
  -3   8   4      121.78      138.68      9.03 o 
  -2   8   4       65.99       64.28      5.74 o 
  -1   8   4      229.96      216.64      8.48 o 
   1   8   4      138.70      145.79      6.29 o 
   2   8   4      827.92      873.65     20.24 o 
   3   8   4       93.66      100.66      5.74 o 
   4   8   4       20.05       15.86      3.28 o 
   5   8   4        0.22       -2.19      2.74 o 
   6   8   4       19.96       16.41      4.65 o 
   7   8   4       51.89       55.80      6.56 o 
   8   8   4       87.08       92.18      8.75 o 
   9   8   4       38.75       35.83      7.39 o 
   1   9   4       71.11       63.46      4.92 o 
   2   9   4      109.65      101.75      6.02 o 
   3   9   4       94.12       96.56      6.29 o 
   4   9   4      235.93      231.41      9.03 o 
   5   9   4      202.16      219.10      9.57 o 
   6   9   4       37.01       41.03      5.47 o 
   7   9   4        4.26        7.66      4.65 o 
   8   9   4       11.16        6.56      4.92 o 
   9   9   4       89.91       92.73      9.85 o 
   3  10   4       14.17        9.85      3.56 o 
   4  10   4       77.92       71.39      5.74 o 
   5  10   4      367.99      370.63     13.13 o 
   6  10   4       79.02       80.42      7.39 o 
   7  10   4        5.99        5.47      4.92 o 
   8  10   4        0.81       -1.64      5.20 o 
   4  11   4        1.92       -1.37      3.28 o 
   5  11   4        8.54        7.11      4.65 o 
   6  11   4        8.60        8.21      4.65 o 
  -6  -9   5       11.09        4.38      5.47 o 
  -5  -9   5       18.54       16.41      5.74 o 
  -4  -9   5        0.19        1.91      4.38 o 
  -3  -9   5      111.55      102.30      8.75 o 
  -2  -9   5       89.44       80.14      7.93 o 
  -1  -9   5       93.74       77.14      8.48 o 
   0  -9   5       26.44       24.34      6.29 o 
  -7  -8   5       37.18       35.56      7.11 o 
  -6  -8   5       72.41       72.49      8.21 o 
  -5  -8   5      295.28      268.88     12.31 o 
  -4  -8   5        0.88       -2.19      3.83 o 
  -3  -8   5      195.27      198.04     10.67 o 
  -2  -8   5       22.15       29.54      5.20 o 
  -1  -8   5      221.20      217.18     11.21 o 
   0  -8   5      471.19      502.47     17.78 o 
   1  -8   5       15.95       12.31      4.92 o 
   2  -8   5        1.40       -3.56      4.38 o 
  -8  -7   5       24.16       24.07      6.84 o 
  -7  -7   5        1.12       -3.27      3.27 o 
  -6  -7   5       91.65       80.42      8.48 o 
  -5  -7   5        2.44        4.65      3.83 o 
  -4  -7   5      534.80      498.10     16.41 o 
  -3  -7   5      227.98      233.32     10.67 o 
  -2  -7   5       88.50       70.84      6.56 o 
  -1  -7   5        7.89        6.84      3.83 o 
   0  -7   5       12.81       12.31      4.38 o 
   1  -7   5       61.79       61.54      6.29 o 
   2  -7   5      502.37      513.96     17.23 o 
   3  -7   5       51.42       42.67      6.02 o 
   4  -7   5        1.17        0.00      5.47 o 
  -8  -6   5       53.36       64.52     15.45 o 
  -7  -6   5       32.75       37.71      4.74 o 
  -6  -6   5      289.62      288.83      9.19 o 
  -5  -6   5       79.91       83.53      7.39 o 
  -4  -6   5       73.37       60.39      6.15 o 
  -3  -6   5       22.34       23.12      2.99 o 
  -2  -6   5     1968.19     1933.84     30.46 o 
  -1  -6   5      326.33      324.13     12.58 o 
   0  -6   5       37.24       37.47      4.65 o 
   1  -6   5      274.71      290.49     11.21 o 
   2  -6   5        9.38        9.30      4.10 o 
   3  -6   5      231.95      242.07     11.21 o 
   4  -6   5       78.88       82.88      8.48 o 
   5  -6   5       52.56       61.82      8.48 o 
  -9  -5   5        3.95       -0.68      4.06 o 
  -8  -5   5       17.95       21.46      4.79 o 
  -7  -5   5       11.09       14.39      6.70 o 
  -6  -5   5      374.28      401.54     10.73 o 
  -5  -5   5       75.36       77.18      4.84 o 
  -4  -5   5       11.44        8.27      3.28 o 
  -3  -5   5      998.60      997.58     17.50 o 
  -2  -5   5     1049.76     1028.22     17.79 o 
  -1  -5   5       13.03       15.87      2.71 o 
   0  -5   5     1180.58     1141.67     26.94 o 
   1  -5   5     1345.00     1274.38     30.09 o 
   3  -5   5      195.06      220.19     10.67 o 
   4  -5   5       76.04       85.89      7.93 o 
   5  -5   5      236.91      239.34     12.58 o 
   6  -5   5       22.33       10.94      6.56 o 
  -9  -4   5       16.74       10.92      4.74 o 
  -8  -4   5        6.52        2.65      3.54 o 
  -7  -4   5       14.31       15.56      3.85 o 
  -6  -4   5       16.82       18.53      4.38 o 
  -5  -4   5       31.48       19.18      8.62 o 
  -4  -4   5      256.35      245.43      7.25 o 
  -3  -4   5     1005.44      865.85     27.76 o 
  -2  -4   5       28.02       26.97      2.74 o 
  -1  -4   5      864.54      858.54     31.59 o 
   0  -4   5      812.70      820.47     14.41 o 
   1  -4   5      670.86      724.08     13.34 o 
   2  -4   5      800.33      783.95     18.74 o 
   3  -4   5      133.07      131.05      6.15 o 
   4  -4   5      619.21      625.84     18.60 o 
   5  -4   5      393.84      385.68     15.04 o 
   6  -4   5       22.51       13.40      6.29 o 
   7  -4   5       27.43       25.99      7.39 o 
  -9  -3   5        0.28        0.78      4.13 o 
  -8  -3   5       84.10      108.61      6.96 o 
  -7  -3   5      252.24      269.69      9.19 o 
  -6  -3   5        3.94        0.77      2.69 o 
  -5  -3   5      147.89      130.88      5.79 o 
  -4  -3   5      307.25      295.28      7.74 o 
  -3  -3   5      589.47      575.65     11.22 o 
  -2  -3   5      260.17      245.82     13.40 o 
  -1  -3   5       17.42       33.92      2.61 o 
   0  -3   5      897.83      857.02     14.50 o 
   1  -3   5      366.05      350.08      7.71 o 
   2  -3   5      800.92      812.55     14.59 o 
   3  -3   5      751.62      787.15     14.70 o 
   4  -3   5      857.57      850.55     16.15 o 
   5  -3   5      115.21       99.86      5.60 o 
   6  -3   5      129.94      143.60     10.12 o 
   7  -3   5      301.16      327.69     15.04 o 
  -9  -2   5       85.19       88.08     10.12 o 
  -8  -2   5       91.70       93.41      6.48 o 
  -7  -2   5      113.86      128.63      7.25 o 
  -6  -2   5       87.91       93.81      5.42 o 
  -5  -2   5      236.28      266.30      7.74 o 
  -4  -2   5      239.38      261.64     10.67 o 
  -3  -2   5       27.22       13.28      2.13 o 
  -2  -2   5     2971.18     2996.96     43.61 o 
  -1  -2   5      145.95      146.28      4.44 o 
   0  -2   5     1378.42     1354.36     20.98 o 
   1  -2   5        2.33        3.67      1.57 o 
   2  -2   5      787.68      733.87     13.05 o 
   3  -2   5     1263.03     1252.00     20.50 o 
   4  -2   5       10.96        8.08      2.80 o 
   5  -2   5      175.98      160.20      6.57 o 
   6  -2   5      183.95      193.39      7.54 o 
   7  -2   5       80.46       79.05      8.48 o 
   8  -2   5       25.27       26.53      6.84 o 
  -8  -1   5       21.32       15.04      6.29 o 
  -7  -1   5       43.18       40.76      6.84 o 
  -6  -1   5      111.66      114.23     14.09 o 
  -5  -1   5      161.68      187.70      9.44 o 
  -4  -1   5      857.95      849.56     15.18 o 
  -3  -1   5       56.97       63.88      3.29 o 
  -2  -1   5      255.47      217.58     10.94 o 
  -1  -1   5     2884.16     2820.81    141.55 o 
   0  -1   5      212.89      229.13      5.41 o 
   1  -1   5        1.07        0.23      1.31 o 
   2  -1   5     1162.85     1175.21     18.46 o 
   3  -1   5        5.05       18.49      2.32 o 
   4  -1   5      250.11      247.58     11.21 o 
   5  -1   5     1835.15     1777.50     28.53 o 
   6  -1   5       18.21       20.72      3.48 o 
   7  -1   5      167.55      174.25      7.64 o 
   8  -1   5        1.22       -0.59      3.85 o 
  -8   0   5       42.16       43.76      7.66 o 
  -7   0   5        0.56       -0.82      4.65 o 
  -6   0   5      717.50      698.51     14.39 o 
  -5   0   5     1309.85     1271.96     21.56 o 
  -4   0   5       15.93       15.88      3.56 o 
  -3   0   5       99.55      127.54      4.35 o 
  -2   0   5     2348.59     2450.82     35.49 o 
  -1   0   5       50.50       53.62      2.51 o 
   0   0   5     1520.35     1553.70     27.76 o 
   1   0   5    15271.37    15336.26    215.54 o 
   2   0   5     2372.67     2496.11     35.97 o 
   3   0   5      347.49      398.66      8.12 o 
   4   0   5        0.83        0.00      1.74 o 
   5   0   5      197.87      171.53      6.18 o 
   6   0   5      521.85      551.07     26.94 o 
   7   0   5      132.85      133.93      6.86 o 
   8   0   5       72.22       72.62      5.90 o 
   9   0   5       20.36       12.02      4.71 o 
  -8   1   5      103.14      114.06     10.67 o 
  -7   1   5        5.26        0.55      5.20 o 
  -6   1   5       98.89      119.26      8.75 o 
  -5   1   5       40.89       33.10      5.47 o 
  -4   1   5       82.09       79.86      4.05 o 
  -3   1   5     1571.75     1538.69     23.49 o 
  -2   1   5       71.70       76.04      3.08 o 
  -1   1   5      317.84      311.42      5.79 o 
   0   1   5        0.88       -0.38      1.23 o 
   1   1   5     3731.24     3877.14     54.16 o 
   2   1   5      117.86       80.01      3.83 o 
   3   1   5     2857.77     2887.49     67.43 o 
   4   1   5     1110.88     1211.16     19.44 o 
   5   1   5      289.35      327.14      8.12 o 
   6   1   5      131.98      124.85      5.90 o 
   7   1   5      107.82      104.87      8.21 o 
   8   1   5      690.44      702.90     15.67 o 
   9   1   5       62.41       69.73      6.28 o 
  -7   2   5      260.52      265.05     13.40 o 
  -6   2   5      105.97      106.40      8.75 o 
  -5   2   5        5.85        6.29      4.38 o 
  -4   2   5       19.53       14.50      3.56 o 
  -3   2   5      439.36      427.80     12.31 o 
  -2   2   5      597.26      559.37     13.68 o 
  -1   2   5      561.77      512.60     12.04 o 
   0   2   5       46.49       82.06      3.56 o 
   1   2   5       26.30       17.23      1.64 o 
   2   2   5      286.03      290.65      5.30 o 
   3   2   5      336.46      367.83      6.95 o 
   4   2   5     3850.47     3738.86     53.57 o 
   5   2   5     1192.98     1302.50     21.27 o 
   6   2   5       35.37       45.68      7.66 o 
   7   2   5       44.99       34.43      3.96 o 
   8   2   5        5.10       -0.41      3.29 o 
   9   2   5        2.05        7.85      4.05 o 
  10   2   5      125.52      133.57     16.41 o 
  -7   3   5       15.45       15.04      6.02 o 
  -6   3   5       32.51       38.57      6.56 o 
  -5   3   5      771.13      805.82     22.16 o 
  -4   3   5      509.65      486.61     14.77 o 
  -3   3   5       66.73       55.53      4.65 o 
  -2   3   5       79.67       93.00      5.20 o 
  -1   3   5       62.80       83.97      3.83 o 
   0   3   5     6582.50     6675.63     93.27 o 
   1   3   5     1061.47     1003.05     14.12 o 
   2   3   5     1054.55     1103.97     22.98 o 
   3   3   5       36.23       43.53      2.32 o 
   4   3   5      393.68      436.46     12.45 o 
   5   3   5       65.37       52.91      3.56 o 
   6   3   5     1202.95     1151.19     19.73 o 
   7   3   5      546.21      581.48     12.76 o 
   8   3   5        1.85        1.37      3.09 o 
   9   3   5       23.37       30.91      4.82 o 
  10   3   5       12.30       11.21      4.93 o 
  -6   4   5        6.45       13.13      5.74 o 
  -5   4   5        3.90        4.10      4.38 o 
  -4   4   5      343.39      356.96     12.58 o 
  -3   4   5      345.55      321.67     10.94 o 
  -2   4   5      614.59      574.41     14.50 o 
  -1   4   5       82.20       88.35      4.10 o 
   2   4   5     1998.53     1838.39     36.65 o 
   3   4   5      739.64      768.89     17.23 o 
   4   4   5      302.04      315.99      6.46 o 
   5   4   5     1698.64     1738.71     26.69 o 
   6   4   5      155.46      146.89      5.70 o 
   7   4   5      340.86      344.95      9.28 o 
   8   4   5      104.62      115.26      6.27 o 
   9   4   5      132.55      131.13      7.25 o 
  10   4   5        1.35       -4.13      4.13 o 
  -6   5   5       78.61       79.87      8.75 o 
  -5   5   5        0.85       -1.37      4.38 o 
  -4   5   5        0.31        4.10      4.10 o 
  -3   5   5       25.52       26.81      4.10 o 
  -2   5   5     1034.68     1026.01     23.25 o 
  -1   5   5      901.06      902.65     19.69 o 
   0   5   5      238.56      220.06      3.87 o 
   2   5   5      114.67      106.13      3.56 o 
   3   5   5      492.60      447.49     10.94 o 
   4   5   5      386.00      353.40     10.39 o 
   5   5   5     1042.44      991.38     16.43 o 
   6   5   5      207.67      205.10      6.46 o 
   7   5   5      443.24      422.41     13.13 o 
   8   5   5      178.65      166.85     10.39 o 
   9   5   5       66.68       78.72      5.90 o 
  10   5   5      149.56      160.44      8.59 o 
  -5   6   5      190.54      214.17     11.76 o 
  -4   6   5       10.56       10.39      4.65 o 
  -3   6   5      126.01      152.36      8.21 o 
  -2   6   5       41.91       52.24      4.65 o 
  -1   6   5       13.72       12.86      2.74 o 
   0   6   5      460.54      443.94     10.39 o 
   2   6   5       41.47       42.67      3.01 o 
   3   6   5       70.06       69.75      4.10 o 
   4   6   5      261.46      221.01      7.93 o 
   5   6   5      370.31      361.61     11.76 o 
   6   6   5      120.29      108.86      7.93 o 
   7   6   5        2.08        1.37      3.83 o 
   8   6   5      657.55      660.57     21.06 o 
   9   6   5      187.01      201.32     11.76 o 
  10   6   5       13.17       16.69      7.11 o 
  -4   7   5       13.36       17.23      5.47 o 
  -3   7   5      359.17      377.20     13.13 o 
  -2   7   5      110.79      103.67      6.56 o 
  -1   7   5      147.49      145.79      6.29 o 
   0   7   5      319.24      332.34      8.75 o 
   1   7   5      353.19      330.15      8.21 o 
   2   7   5      117.36      114.06      4.65 o 
   3   7   5        2.07        0.55      1.91 o 
   4   7   5      293.64      280.92      9.30 o 
   5   7   5       74.47       71.66      5.47 o 
   6   7   5      132.88      118.16      7.93 o 
   7   7   5       26.59       26.53      4.92 o 
   8   7   5       67.26       75.77      7.93 o 
   9   7   5        1.84        1.91      5.47 o 
  10   7   5       70.96       82.33      9.85 o 
  -3   8   5        5.65        6.29      4.38 o 
  -2   8   5       78.58       75.77      5.74 o 
  -1   8   5      172.31      174.51      7.66 o 
   0   8   5      193.79      194.48      7.11 o 
   1   8   5      234.99      222.93      7.11 o 
   2   8   5      194.90      202.41      6.84 o 
   3   8   5      152.33      139.50      6.02 o 
   4   8   5      527.15      513.96     13.95 o 
   5   8   5        2.35        2.46      3.01 o 
   6   8   5        4.02        5.74      4.10 o 
   7   8   5      136.28      143.33      9.57 o 
   8   8   5       15.19        8.48      5.20 o 
   9   8   5        0.43        1.09      5.20 o 
   3   9   5      833.84      802.54     19.15 o 
   4   9   5        2.30        3.83      3.01 o 
   5   9   5        3.06        4.92      3.56 o 
   6   9   5       51.88       65.37      6.56 o 
   7   9   5       81.34       99.56      8.21 o 
   8   9   5       68.11       66.47      7.93 o 
   9   9   5       75.57       71.12      9.03 o 
   4  10   5      175.57      184.09      8.48 o 
   5  10   5      502.11      532.29     15.86 o 
   6  10   5       17.30       11.21      4.65 o 
   7  10   5       44.04       46.77      6.84 o 
   8  10   5        9.41        3.83      5.74 o 
   5  11   5       61.80       60.45      6.29 o 
   6  11   5      125.48      135.12      9.57 o 
  -5  -9   6       32.37       21.88      6.02 o 
  -4  -9   6        3.45        7.66      5.20 o 
  -3  -9   6      319.45      330.70     14.77 o 
  -2  -9   6      150.33      156.46     10.94 o 
  -1  -9   6       18.99       18.60      6.02 o 
   0  -9   6        0.73        1.37      5.47 o 
  -7  -8   6      158.65      149.89     12.04 o 
  -6  -8   6      156.00      137.86     10.94 o 
  -5  -8   6        7.53       14.50      5.20 o 
  -4  -8   6       34.47       25.44      5.47 o 
  -3  -8   6       76.76       70.84      7.39 o 
  -2  -8   6       47.24       46.23      6.29 o 
  -1  -8   6      188.29      215.54     12.04 o 
   1  -8   6        0.65       -1.09      4.65 o 
   2  -8   6        0.16        3.01      4.92 o 
  -7  -7   6        4.37        6.10      3.96 o 
  -6  -7   6        3.55        3.01      4.65 o 
  -5  -7   6      114.26       92.45      8.21 o 
  -4  -7   6      744.08      730.87     21.61 o 
  -3  -7   6        1.51        0.00      3.28 o 
  -2  -7   6        7.12        4.92      3.56 o 
  -1  -7   6       38.10       30.36      5.47 o 
   0  -7   6      246.05      260.95     12.04 o 
   1  -7   6      467.62      462.27     16.41 o 
   2  -7   6       56.76       42.40      6.29 o 
   3  -7   6       23.75       17.23      5.47 o 
  -8  -6   6      157.29      170.83      8.98 o 
  -7  -6   6       22.37       20.76      4.45 o 
  -6  -6   6        9.39        6.79      3.38 o 
  -5  -6   6      120.86      122.52      6.28 o 
  -4  -6   6       46.96       43.52      3.96 o 
  -3  -6   6      475.29      437.63     10.35 o 
  -2  -6   6      427.48      437.14     10.25 o 
  -1  -6   6        7.73        4.25      3.28 o 
   0  -6   6       67.18       52.52      5.74 o 
   1  -6   6      219.55      218.28     10.12 o 
   2  -6   6        2.09        0.55      3.83 o 
   4  -6   6        5.30        1.37      5.47 o 
   5  -6   6       23.59       19.69      7.11 o 
  -8  -5   6       53.98       62.78      6.19 o 
  -7  -5   6       49.96       51.47      5.21 o 
  -6  -5   6      399.62      403.32     14.09 o 
  -5  -5   6      215.95      198.82      7.25 o 
  -4  -5   6        2.06        1.18      3.56 o 
  -3  -5   6      284.11      280.48      7.92 o 
  -2  -5   6      624.48      608.34     12.47 o 
  -1  -5   6     2581.11     2625.95     40.13 o 
   0  -5   6      458.75      450.39     10.39 o 
   1  -5   6      103.42       95.91      5.74 o 
   2  -5   6      193.04      202.69      9.30 o 
   3  -5   6       19.80       20.51      5.20 o 
   4  -5   6       35.93       20.79      6.02 o 
   5  -5   6       76.66       78.78      8.48 o 
   6  -5   6       74.24       66.74      9.03 o 
  -8  -4   6       13.21       10.48      4.16 o 
  -7  -4   6       64.17       74.14      7.66 o 
  -6  -4   6       55.94       55.40      6.70 o 
  -5  -4   6      354.08      367.81      9.67 o 
  -4  -4   6       81.74       79.63      4.64 o 
  -3  -4   6      274.28      220.72     14.36 o 
  -2  -4   6      920.03      908.70     16.15 o 
  -1  -4   6      253.74      250.97     13.54 o 
   0  -4   6      240.45      236.21      6.67 o 
   1  -4   6     2426.18     2583.76     55.80 o 
   2  -4   6      737.93      725.39     14.01 o 
   3  -4   6       10.96        8.97      4.65 o 
   4  -4   6      532.94      564.84     18.05 o 
   5  -4   6       58.24       57.44      6.84 o 
   6  -4   6       99.00       93.27      9.03 o 
  -8  -3   6        8.43       10.59      4.16 o 
  -7  -3   6       92.03      102.14      7.66 o 
  -6  -3   6       34.15       38.15      4.06 o 
  -5  -3   6       25.24       23.67      3.83 o 
  -4  -3   6      154.59      153.86      7.93 o 
  -3  -3   6     2088.56     2097.91     33.78 o 
  -2  -3   6      673.55      728.04     13.34 o 
  -1  -3   6       12.30        2.78      4.38 o 
   0  -3   6      877.49      843.71     14.79 o 
   1  -3   6       49.92       66.09      3.54 o 
   2  -3   6      581.12      574.90     11.69 o 
   3  -3   6      534.49      571.77     12.08 o 
   4  -3   6      456.53      467.98     16.96 o 
   5  -3   6      386.40      378.60     10.25 o 
   6  -3   6       69.70       67.56      7.39 o 
   7  -3   6       85.44       91.36      9.30 o 
  -8  -2   6       25.31       25.80      4.59 o 
  -7  -2   6      449.52      465.37     36.65 o 
  -6  -2   6      129.70      134.55      6.48 o 
  -5  -2   6      147.21      161.35      6.46 o 
  -4  -2   6      650.79      664.67     13.15 o 
  -3  -2   6      163.76      167.11      5.51 o 
  -2  -2   6       11.41       12.84      3.56 o 
  -1  -2   6      554.07      630.23     11.60 o 
   0  -2   6     1617.11     1567.36     24.37 o 
   1  -2   6      533.73      532.48     10.23 o 
   2  -2   6     1115.09     1078.30     23.80 o 
   3  -2   6      268.77      300.96      7.82 o 
   4  -2   6     1844.82     1868.94     29.78 o 
   5  -2   6      287.36      303.78      8.80 o 
   6  -2   6        2.25       -3.08      3.08 o 
   7  -2   6      300.45      306.90     13.95 o 
   8  -2   6      113.57      114.06     10.39 o 
  -8  -1   6      130.85      140.87     11.76 o 
  -7  -1   6       11.90        1.64      4.92 o 
  -6  -1   6       54.36       56.45      4.54 o 
  -5  -1   6        1.46        1.75      2.74 o 
  -4  -1   6      556.35      547.51     12.99 o 
  -3  -1   6      602.21      641.19     11.89 o 
  -2  -1   6     5326.97     5757.64     81.04 o 
  -1  -1   6     3046.35     3159.09     45.64 o 
   0  -1   6      255.00      245.00      5.99 o 
   1  -1   6      123.46      100.55      3.74 o 
   2  -1   6       16.59        9.11      1.83 o 
   3  -1   6      941.73      878.86     15.28 o 
   4  -1   6     2042.28     2094.02     32.39 o 
   5  -1   6      146.30      126.78      6.07 o 
   6  -1   6       10.07        4.38      4.38 o 
   7  -1   6      204.72      198.05      8.12 o 
   8  -1   6       26.09       27.67      4.84 o 
  -8   0   6      121.52      120.63     10.94 o 
  -7   0   6       30.30       24.07      6.29 o 
  -6   0   6      165.40      166.85     10.39 o 
  -5   0   6       83.97       81.52      4.71 o 
  -4   0   6      640.47      606.69     11.79 o 
  -3   0   6       14.26       16.85      2.13 o 
  -2   0   6      128.48      115.21      4.05 o 
  -1   0   6     2578.98     2493.68     36.17 o 
   0   0   6      751.60      723.70     11.99 o 
   1   0   6     1053.77     1133.86     17.50 o 
   2   0   6        9.27       10.07      2.19 o 
   3   0   6     1652.40     1831.97     27.85 o 
   4   0   6       18.91       14.91      2.41 o 
   5   0   6      704.04      725.69     14.12 o 
   6   0   6      730.05      778.41     15.47 o 
   7   0   6       19.77       22.93      3.87 o 
   8   0   6       10.85        8.48      4.06 o 
   9   0   6       41.91       38.52      6.84 o 
  -8   1   6       13.54        6.84      6.84 o 
  -7   1   6       23.19       16.14      6.02 o 
  -6   1   6       57.14       62.09      7.11 o 
  -5   1   6      431.03      452.97     15.04 o 
  -4   1   6       74.32       76.47      9.03 o 
  -3   1   6      168.63      184.52      5.30 o 
  -2   1   6      458.01      423.96      7.92 o 
  -1   1   6       37.98       27.82      2.05 o 
   0   1   6      287.02      363.33     12.58 o 
   1   1   6     9141.87     9726.31    133.94 o 
   2   1   6     3052.58     2985.58     60.45 o 
   3   1   6      294.59      346.51      7.25 o 
   4   1   6       97.87       87.31      4.13 o 
   5   1   6       22.12       31.20      3.09 o 
   6   1   6      533.74      457.42     13.54 o 
   7   1   6      202.29      192.79      8.75 o 
   8   1   6      251.72      267.21     10.12 o 
   9   1   6       27.93       30.74      5.12 o 
  -7   2   6      150.53      141.41     10.67 o 
  -6   2   6       45.42       42.94      6.56 o 
  -5   2   6      172.96      171.50      9.30 o 
  -4   2   6       27.04       34.19      4.65 o 
  -3   2   6      649.33      588.09     15.59 o 
  -2   2   6     1874.65     1860.00     38.84 o 
  -1   2   6        4.09        0.55      1.64 o 
   0   2   6       25.16       45.41      2.74 o 
   1   2   6        3.49        2.74      1.64 o 
   2   2   6     1279.14     1415.20     20.69 o 
   3   2   6      892.97      895.83     14.31 o 
   4   2   6     4281.62     4290.89     61.12 o 
   5   2   6      470.40      454.15      9.66 o 
   6   2   6       55.82       58.18      4.24 o 
   7   2   6        1.54        1.37      2.90 o 
   8   2   6      142.03      130.35     10.80 o 
   9   2   6      299.53      315.98     10.63 o 
  10   2   6        1.40        3.32      7.80 o 
  -7   3   6       77.65       68.38      9.03 o 
  -6   3   6      394.12      388.14     15.32 o 
  -5   3   6       66.43       64.83      6.84 o 
  -4   3   6       86.84       83.15      6.56 o 
  -3   3   6      294.19      258.21      9.30 o 
  -2   3   6      107.82      121.99      5.47 o 
  -1   3   6      403.80      374.74      9.57 o 
   0   3   6     1512.59     1313.22     26.53 o 
   1   3   6      414.26      482.51     10.67 o 
   2   3   6     1053.82     1116.00     23.52 o 
   3   3   6     1676.01     1700.60     24.85 o 
   4   3   6      427.92      373.80      7.62 o 
   5   3   6     1852.44     1893.42     29.10 o 
   6   3   6      105.03      106.85      5.42 o 
   7   3   6      171.55      170.18      6.96 o 
   8   3   6        0.49        1.31      3.19 o 
   9   3   6       18.64       16.28      4.54 o 
  10   3   6        2.25       -3.38      4.44 o 
  -6   4   6       10.47       -0.82      5.20 o 
  -5   4   6      135.54      144.70      9.85 o 
  -4   4   6      739.51      759.32     20.51 o 
  -3   4   6       34.77       36.11      4.38 o 
  -2   4   6       43.93       30.64      3.28 o 
  -1   4   6      237.28      197.49      6.02 o 
   0   4   6     1936.22     1810.80     50.33 o 
   2   4   6     1255.09     1234.17     25.16 o 
   3   4   6      623.46      579.88     13.68 o 
   4   4   6      153.42      118.62      3.81 o 
   5   4   6      530.97      555.44     10.63 o 
   6   4   6       64.52       62.00      4.05 o 
   7   4   6     1118.59     1119.78     20.01 o 
   8   4   6      317.45      311.73     18.46 o 
   9   4   6       26.78       21.02      4.24 o 
  10   4   6       43.66       35.19      5.22 o 
  -5   5   6       30.22       27.63      5.74 o 
  -4   5   6       93.23       96.83      7.39 o 
  -3   5   6      308.83      329.60     11.49 o 
  -2   5   6      570.79      589.18     15.32 o 
  -1   5   6      206.80      210.34      6.84 o 
   0   5   6        6.25        4.67      0.77 o 
   2   5   6      119.76      125.82      3.83 o 
   3   5   6     1652.28     1673.46     34.46 o 
   4   5   6      597.28      569.22     14.50 o 
   5   5   6      503.80      474.57     13.95 o 
   6   5   6     1935.79     1908.42     42.67 o 
   7   5   6       40.57       44.75      6.56 o 
   8   5   6       74.39       73.03      7.93 o 
   9   5   6       22.41       27.90      6.56 o 
  10   5   6      131.25      127.46     11.49 o 
  -5   6   6      211.06      201.59     11.76 o 
  -4   6   6        2.91        3.01      4.10 o 
  -3   6   6       64.15       65.37      5.74 o 
  -2   6   6       34.34       29.81      3.83 o 
  -1   6   6     1138.02     1140.35     24.62 o 
   0   6   6      101.18      102.30      3.83 o 
   2   6   6      625.13      600.95     12.86 o 
   3   6   6       53.66       52.24      3.28 o 
   4   6   6      119.00      140.87      6.56 o 
   5   6   6      598.53      593.29     16.14 o 
   6   6   6      159.14      159.47      8.75 o 
   7   6   6       45.03       51.97      6.29 o 
   8   6   6      465.28      483.33     17.23 o 
   9   6   6      120.32      127.74     10.39 o 
  10   6   6       53.49       48.69      8.75 o 
  -4   7   6       34.80       35.83      6.29 o 
  -3   7   6      219.31      211.44     10.39 o 
  -2   7   6      195.16      201.32      8.75 o 
  -1   7   6       89.98       90.54      5.47 o 
   2   7   6      156.93      161.11      5.20 o 
   3   7   6        5.78        8.21      2.19 o 
   4   7   6      521.96      529.83     13.95 o 
   5   7   6      112.55      103.39      6.84 o 
   6   7   6      456.62      462.54     14.77 o 
   7   7   6      136.17      127.74      8.48 o 
   8   7   6       60.00       59.08      7.11 o 
   9   7   6      175.35      182.72     12.04 o 
  10   7   6       25.61       36.11      7.93 o 
   0   8   6      636.35      609.97     14.50 o 
   3   8   6       16.32       21.34      2.74 o 
   4   8   6       64.14       71.39      4.92 o 
   5   8   6      291.64      283.38     10.39 o 
   6   8   6      428.94      451.60     14.77 o 
   7   8   6      144.59      160.29      9.85 o 
   8   8   6       35.50       37.20      6.29 o 
   9   8   6       31.61       32.00      6.84 o 
   3   9   6      222.65      235.78      7.93 o 
   4   9   6      228.52      229.77      8.75 o 
   5   9   6       72.12       68.66      5.74 o 
   6   9   6       30.27       28.45      4.92 o 
   7   9   6      212.00      209.52     10.94 o 
   8   9   6      219.11      252.19     12.86 o 
   9   9   6        1.04       -4.92      5.47 o 
   4  10   6      224.54      242.89      9.30 o 
   5  10   6       73.06       63.19      5.74 o 
   6  10   6        0.50        0.27      3.83 o 
   7  10   6       18.90       25.44      5.74 o 
   8  10   6       17.64       18.87      6.02 o 
   5  11   6       81.43       76.04      6.56 o 
   6  11   6      214.10      228.94     11.49 o 
  -4  -9   7       74.93       54.98      7.93 o 
  -3  -9   7      173.29      187.64     11.49 o 
  -2  -9   7       89.78       88.90      8.75 o 
  -1  -9   7       26.75       31.46      7.11 o 
  -6  -8   7       78.54       85.07      9.57 o 
  -5  -8   7       69.10       67.01      7.93 o 
  -4  -8   7       12.43       11.49      4.92 o 
  -3  -8   7       13.39       14.22      4.92 o 
  -2  -8   7      406.54      428.35     16.41 o 
  -1  -8   7      118.32      120.35      9.85 o 
   0  -8   7       18.14       22.43      6.29 o 
   1  -8   7        6.31        0.27      5.20 o 
  -7  -7   7        1.50        1.50      3.87 o 
  -6  -7   7      188.40      178.88     24.75 o 
  -5  -7   7      235.53      216.64     11.76 o 
  -4  -7   7       47.05       49.51      6.29 o 
  -3  -7   7       18.95       12.31      4.38 o 
  -2  -7   7       64.54       56.07      6.29 o 
  -1  -7   7        4.03        6.56      4.10 o 
   2  -7   7       17.13       11.76      5.20 o 
   3  -7   7       42.33       44.59      6.84 o 
  -7  -6   7        7.11        0.21      3.77 o 
  -6  -6   7       14.24       18.27      3.96 o 
  -5  -6   7       23.65       21.11      5.47 o 
  -4  -6   7      459.14      438.16     11.12 o 
  -3  -6   7      825.47      808.28     15.86 o 
  -2  -6   7       56.49       52.96      4.24 o 
  -1  -6   7      336.32      329.79     17.92 o 
   0  -6   7       11.53        6.84      4.10 o 
   2  -6   7      162.22      150.71      9.30 o 
   4  -6   7       69.73       65.92      7.39 o 
  -8  -5   7      144.24      164.13      9.30 o 
  -7  -5   7      107.55      126.47      7.62 o 
  -6  -5   7       22.50       27.11      4.06 o 
  -5  -5   7       30.37       22.04      4.79 o 
  -4  -5   7        0.77       -0.03      2.37 o 
  -3  -5   7      192.84      191.40      6.96 o 
  -2  -5   7      368.54      365.23      9.28 o 
  -1  -5   7      448.69      437.36     10.44 o 
   0  -5   7       24.36       23.37      3.29 o 
   1  -5   7       46.22       42.34      4.79 o 
   2  -5   7      706.39      667.96     19.42 o 
   3  -5   7      109.59      122.54      8.75 o 
   4  -5   7      161.83      180.80     10.67 o 
   5  -5   7        1.31        3.01      5.74 o 
  -8  -4   7        2.02       -1.78      4.51 o 
  -7  -4   7       16.29       12.86      4.06 o 
  -6  -4   7      150.75      158.29      7.34 o 
  -5  -4   7      874.85      876.41     17.12 o 
  -4  -4   7       61.77       65.10      4.45 o 
  -3  -4   7        7.07        8.96      2.61 o 
  -2  -4   7      245.54      230.64      7.13 o 
  -1  -4   7      818.63      790.98     22.02 o 
   0  -4   7     1590.46     1598.66     45.82 o 
   1  -4   7      539.36      574.24     12.17 o 
   2  -4   7      547.50      565.27     12.08 o 
   3  -4   7      132.60      139.55      9.03 o 
   4  -4   7       10.07        8.75      5.20 o 
   5  -4   7        0.70       -0.55      4.92 o 
   6  -4   7      120.72      129.11     10.12 o 
  -8  -3   7        3.02        1.73      4.13 o 
  -7  -3   7       60.16       49.66      5.12 o 
  -6  -3   7       98.41      113.52      6.38 o 
  -5  -3   7      131.14      138.59      7.66 o 
  -4  -3   7      392.37      398.59     10.12 o 
  -3  -3   7      626.08      660.30     36.79 o 
  -2  -3   7      544.43      561.43     11.41 o 
  -1  -3   7       22.43       20.37      2.61 o 
   0  -3   7       23.46       18.75      2.61 o 
   1  -3   7      137.44      122.41      5.18 o 
   2  -3   7     2714.16     2687.98     58.54 o 
   3  -3   7       31.09       31.18      3.66 o 
   4  -3   7      416.63      423.68     10.72 o 
   5  -3   7     1006.80     1026.01     27.63 o 
   6  -3   7        3.36        5.47      5.20 o 
   7  -3   7       19.19       15.04      6.29 o 
  -8  -2   7       65.45       75.22      9.30 o 
  -7  -2   7       50.01       61.13      5.51 o 
  -6  -2   7      210.20      208.28      8.02 o 
  -5  -2   7      466.17      464.84     11.02 o 
  -4  -2   7      611.77      642.10     26.40 o 
  -3  -2   7       40.97       30.79      2.88 o 
  -2  -2   7     2097.89     1938.11     44.04 o 
  -1  -2   7      206.62      226.19     11.76 o 
   0  -2   7      554.57      483.75     11.76 o 
   1  -2   7      736.38      703.79     21.47 o 
   2  -2   7       29.30       13.21      2.87 o 
   3  -2   7      142.65      157.41      6.07 o 
   4  -2   7       63.25       79.68      4.74 o 
   5  -2   7       97.79       96.04      5.60 o 
   6  -2   7       60.58       67.56      5.32 o 
   7  -2   7      260.75      285.57     14.22 o 
   8  -2   7       52.13       59.36      8.48 o 
  -8  -1   7      106.52      103.94     10.39 o 
  -7  -1   7       48.46       51.97      7.66 o 
  -6  -1   7      439.49      405.37     15.32 o 
  -5  -1   7       44.64       50.35      4.06 o 
  -4  -1   7      543.77      546.20     11.51 o 
  -3  -1   7     1572.43     1517.61     24.17 o 
  -2  -1   7      100.38      104.39      4.32 o 
  -1  -1   7        0.13       -1.33      1.51 o 
   0  -1   7      603.43      686.61     24.75 o 
   1  -1   7     5228.80     5706.54     80.55 o 
   2  -1   7      320.66      344.88      7.71 o 
   3  -1   7     1430.41     1384.46     22.43 o 
   4  -1   7        0.92        2.05      2.32 o 
   5  -1   7      990.76      969.64     17.98 o 
   6  -1   7       34.16       26.16      3.96 o 
   7  -1   7       23.14       20.34      5.06 o 
   8  -1   7      239.18      247.65      9.56 o 
  -8   0   7       46.72       49.78      8.48 o 
  -7   0   7       56.10       51.42      7.39 o 
  -6   0   7        4.33       -2.19      4.10 o 
  -5   0   7        1.76       -0.80      2.37 o 
  -4   0   7      313.27      305.68      9.85 o 
  -3   0   7      450.17      470.36     10.39 o 
  -2   0   7     1749.30     1818.23     27.56 o 
  -1   0   7     7437.96     7281.41    101.54 o 
   0   0   7       68.17       54.41      2.88 o 
   1   0   7      203.79      162.62      6.98 o 
   2   0   7        1.00        2.75      1.51 o 
   3   0   7     1240.33     1282.02     22.16 o 
   4   0   7     2207.91     2071.27     31.91 o 
   5   0   7      737.51      737.49     14.31 o 
   6   0   7      312.99      346.07      9.54 o 
   7   0   7       19.31       15.44      3.77 o 
   8   0   7        6.92        1.78      3.67 o 
   9   0   7        8.48        5.74      4.45 o 
  -7   1   7        7.92       -3.01      4.92 o 
  -6   1   7       98.19      118.44      9.30 o 
  -5   1   7      949.70     1012.06     26.53 o 
  -4   1   7       99.77       97.92      6.84 o 
  -3   1   7      406.96      412.19      8.48 o 
  -2   1   7      131.58      118.98      4.01 o 
  -1   1   7      191.92      160.41      9.16 o 
   0   1   7     4384.20     4500.96    200.09 o 
   1   1   7     3340.66     3353.01     47.68 o 
   2   1   7     3839.92     3916.19     68.25 o 
   3   1   7      448.09      479.80     10.80 o 
   4   1   7      916.26      939.00     16.04 o 
   5   1   7      161.22      157.41      5.99 o 
   6   1   7     1282.40     1213.73     21.27 o 
   7   1   7      165.17      166.68      7.40 o 
   8   1   7        2.60        2.78      4.38 o 
   9   1   7       53.42       54.95      5.99 o 
  -7   2   7        9.07        9.03      5.74 o 
  -6   2   7        3.01       -1.09      4.65 o 
  -5   2   7       11.71       10.67      4.65 o 
  -4   2   7      117.55      110.51      7.11 o 
  -3   2   7      867.12      809.10     20.24 o 
  -2   2   7     1307.08     1211.19     27.08 o 
  -1   2   7       80.20       74.40      4.65 o 
   0   2   7      636.23      717.47     16.41 o 
   1   2   7        5.92        2.19      1.91 o 
   2   2   7     6965.63     7413.68    102.61 o 
   3   2   7     1704.17     1679.66     25.04 o 
   4   2   7        4.17        0.68      2.60 o 
   5   2   7      279.59      225.12      6.57 o 
   6   2   7      186.28      169.66      7.25 o 
   7   2   7      456.29      460.98     28.31 o 
   8   2   7      283.63      275.72      9.28 o 
   9   2   7      271.20      284.80     10.42 o 
  -7   3   7      120.39      125.55     10.67 o 
  -6   3   7       28.74       27.90      6.29 o 
  -5   3   7      184.77      182.99     10.12 o 
  -4   3   7       13.14        5.47      3.56 o 
  -3   3   7       16.44       22.70      3.83 o 
  -2   3   7     1534.03     1477.33     32.00 o 
  -1   3   7     1288.41     1275.47     27.08 o 
   0   3   7      174.80      153.45      5.20 o 
   1   3   7     2132.22     2161.98     43.49 o 
   2   3   7      322.86      374.46      9.57 o 
   3   3   7        3.23       10.67      2.46 o 
   4   3   7     3055.36     3118.57     45.06 o 
   5   3   7     3208.88     3313.52     48.44 o 
   6   3   7        1.33        4.05      2.41 o 
   7   3   7      162.92      150.90      6.37 o 
   8   3   7       25.88       26.74      5.74 o 
   9   3   7      156.12      162.50     10.53 o 
  10   3   7      129.83      143.46      8.59 o 
  -6   4   7      251.04      261.77     13.40 o 
  -5   4   7      325.96      316.75     12.86 o 
  -4   4   7       81.48       83.15      6.84 o 
  -3   4   7       43.37       36.11      4.38 o 
  -2   4   7       52.23       61.00      4.38 o 
  -1   4   7       13.53        8.75      2.19 o 
   0   4   7     1636.00     1466.67     29.81 o 
   1   4   7     1258.49     1203.81     24.34 o 
   2   4   7      123.88       86.44      3.83 o 
   3   4   7     1616.74     1709.84     35.56 o 
   4   4   7     1607.15     1588.59     23.77 o 
   5   4   7      414.26      358.49     16.82 o 
   6   4   7      330.80      334.94      8.40 o 
   7   4   7       79.87       76.20      4.92 o 
   8   4   7      227.00      229.91     18.60 o 
   9   4   7       21.05       21.33      5.74 o 
  10   4   7       49.44       47.44      5.70 o 
  -5   5   7        0.13       -1.37      4.92 o 
  -4   5   7      344.15      323.59     12.58 o 
  -3   5   7      533.26      534.48     15.59 o 
  -2   5   7        1.99        3.28      2.74 o 
  -1   5   7       50.71       47.32      3.28 o 
   0   5   7      229.87      225.94      5.74 o 
   2   5   7      965.50      900.73     18.60 o 
   3   5   7     1031.26      960.91     21.06 o 
   4   5   7      508.10      477.58     12.86 o 
   5   5   7      235.15      244.26      9.57 o 
   6   5   7      970.41      923.16     23.80 o 
   7   5   7      181.67      187.92     10.39 o 
   8   5   7      415.57      384.31     15.04 o 
   9   5   7        8.08        3.28      5.20 o 
  10   5   7       39.95       47.59      8.48 o 
  -5   6   7      114.35      121.45      9.57 o 
  -4   6   7       15.79       15.86      4.92 o 
  -3   6   7       78.18       82.33      6.29 o 
  -2   6   7      495.47      488.25     13.40 o 
  -1   6   7      983.57      964.19     21.34 o 
   0   6   7      139.81      135.67      4.38 o 
   2   6   7      652.84      599.03     12.58 o 
   3   6   7      393.16      368.17      9.57 o 
   4   6   7     1591.98     1614.65     34.74 o 
   5   6   7      134.44      128.56      7.39 o 
   6   6   7      381.76      410.57     13.68 o 
   7   6   7      404.76      368.17     13.68 o 
   8   6   7        3.25       -4.10      4.10 o 
   9   6   7        0.15       -3.01      5.20 o 
  10   6   7       75.48       82.33     10.12 o 
  -4   7   7       51.81       57.71      6.84 o 
  -3   7   7      165.82      158.92      9.30 o 
  -2   7   7      280.33      284.47     10.12 o 
  -1   7   7       18.66       15.32      3.01 o 
   2   7   7      388.29      374.74      8.48 o 
   3   7   7      417.42      401.27     10.39 o 
   4   7   7       47.74       49.51      4.10 o 
   5   7   7       60.80       54.71      4.92 o 
   6   7   7      498.53      518.07     15.86 o 
   7   7   7        9.74        3.83      4.38 o 
   8   7   7       46.95       53.06      7.11 o 
   9   7   7      252.70      264.50     13.40 o 
  10   7   7        5.02        6.29      6.02 o 
   3   8   7       36.27       38.57      3.28 o 
   4   8   7       86.42       93.00      5.74 o 
   5   8   7     1379.38     1409.50     32.00 o 
   6   8   7       80.52       83.15      6.84 o 
   7   8   7      224.45      224.29     11.21 o 
   8   8   7       43.46       47.32      7.11 o 
   9   8   7       85.96       86.98      9.30 o 
   4   9   7       44.22       44.59      4.10 o 
   5   9   7      130.56      132.11      7.66 o 
   6   9   7       93.52       89.17      7.11 o 
   7   9   7      548.22      551.16     17.78 o 
   8   9   7      151.99      148.25     10.67 o 
   9   9   7       15.71       20.24      6.56 o 
   5  10   7       40.64       41.03      4.92 o 
   6  10   7        1.11       -2.19      3.83 o 
   7  10   7        0.48        4.65      4.92 o 
   8  10   7      213.02      221.01     12.31 o 
   6  11   7       64.47       65.92      6.84 o 
  -5  -8   8       23.23       16.96      5.74 o 
  -4  -8   8       11.75       13.68      5.20 o 
  -3  -8   8       36.89       27.90      5.74 o 
  -2  -8   8      284.84      303.07     14.22 o 
  -1  -8   8       24.35       25.71      6.29 o 
   0  -8   8       23.52       28.99      6.84 o 
   1  -8   8       10.59        5.47      5.74 o 
  -6  -7   8      298.72      294.89     17.37 o 
  -5  -7   8       10.26        8.63      3.74 o 
  -4  -7   8       51.30       41.30      6.29 o 
  -3  -7   8       34.82       31.18      5.47 o 
  -2  -7   8      124.50      107.77      8.48 o 
  -1  -7   8      163.45      182.17     10.94 o 
   0  -7   8       75.99       57.71      7.39 o 
   1  -7   8      137.49      149.07     10.12 o 
   2  -7   8       21.43        7.39      5.20 o 
   3  -7   8        0.04       -4.65      4.65 o 
  -7  -6   8        9.50        9.71      4.26 o 
  -6  -6   8      168.08      154.60     10.26 o 
  -5  -6   8      217.97      213.58     10.80 o 
  -4  -6   8      292.91      298.69     16.28 o 
  -3  -6   8      145.44      147.47      6.82 o 
  -2  -6   8       20.38       13.68      4.38 o 
  -1  -6   8       18.23       19.69      4.92 o 
   0  -6   8        1.73        2.19      4.38 o 
   2  -6   8       20.20       15.04      4.92 o 
   3  -6   8        1.44       -3.01      4.38 o 
   4  -6   8      124.72      126.10     10.12 o 
  -7  -5   8       92.06       89.15      6.67 o 
  -6  -5   8       13.23        6.91      3.47 o 
  -5  -5   8        0.62        2.13      2.88 o 
  -4  -5   8        3.58        2.27      2.80 o 
  -3  -5   8     1329.23     1351.11     23.69 o 
  -2  -5   8      525.54      564.46     16.41 o 
  -1  -5   8      355.31      364.81     18.33 o 
   0  -5   8      316.31      323.36     10.12 o 
   1  -5   8        5.87        4.01      2.80 o 
   2  -5   8       32.75       27.35      5.20 o 
   5  -5   8       84.40       98.20      9.57 o 
  -8  -4   8        0.98        2.48      3.93 o 
  -7  -4   8      342.99      347.75     23.52 o 
  -6  -4   8       87.74       94.73      7.11 o 
  -5  -4   8      255.26      231.06      8.12 o 
  -4  -4   8      148.59      135.11      7.93 o 
  -3  -4   8      115.64      105.31      5.41 o 
  -2  -4   8      185.81      198.64      7.52 o 
  -1  -4   8     1237.10     1246.81     36.93 o 
   0  -4   8     1251.15     1220.92     21.37 o 
   1  -4   8        2.13        2.28      2.56 o 
   2  -4   8      773.94      822.23     23.52 o 
   3  -4   8      337.85      326.74      9.45 o 
   4  -4   8      367.41      358.87     14.22 o 
   5  -4   8       21.60        9.85      5.74 o 
   6  -4   8       25.85       25.71      7.11 o 
  -8  -3   8      103.33      112.29     10.12 o 
  -7  -3   8       33.71       30.21      5.61 o 
  -6  -3   8        0.38        1.65      3.08 o 
  -5  -3   8      372.31      390.06     10.44 o 
  -4  -3   8      329.45      318.90     10.26 o 
  -3  -3   8        2.49        4.16      2.37 o 
  -2  -3   8     1824.04     1797.02     33.37 o 
  -1  -3   8      250.28      258.20     13.13 o 
   0  -3   8      471.41      503.96     11.02 o 
   1  -3   8      667.89      674.68     13.42 o 
   2  -3   8      737.43      739.08     21.06 o 
   3  -3   8      156.84      166.31     10.39 o 
   4  -3   8      217.72      220.24      8.01 o 
   5  -3   8      115.32      106.95      9.03 o 
   6  -3   8       14.94       16.41      6.29 o 
   7  -3   8       55.73       48.96      7.93 o 
  -8  -2   8       52.42       50.33      9.03 o 
  -7  -2   8        2.86       -4.92      4.92 o 
  -6  -2   8      411.97      403.08     11.22 o 
  -5  -2   8      150.70      155.65      6.58 o 
  -4  -2   8      261.40      242.14      9.03 o 
  -3  -2   8      285.81      281.47     10.53 o 
  -2  -2   8      757.68      706.87     13.43 o 
  -1  -2   8      657.04      642.39     42.26 o 
   0  -2   8       35.06       28.62      2.88 o 
   1  -2   8      497.20      500.45     10.42 o 
   2  -2   8      146.45      152.55      5.72 o 
   3  -2   8      569.08      586.97     12.47 o 
   4  -2   8        3.90        4.24      2.90 o 
   5  -2   8      895.63      921.41     17.88 o 
   6  -2   8      456.00      474.67     12.17 o 
   7  -2   8       10.85        4.79      4.06 o 
   8  -2   8       13.47        2.19      6.29 o 
  -8  -1   8       30.54       21.34      7.39 o 
  -7  -1   8       33.83       47.32      7.39 o 
  -6  -1   8      224.21      226.21     11.76 o 
  -5  -1   8      287.14      265.39      8.32 o 
  -4  -1   8      698.08      677.70     13.73 o 
  -3  -1   8     1582.26     1538.90     27.49 o 
  -2  -1   8     1065.41     1068.74     25.44 o 
  -1  -1   8      421.62      404.69     11.35 o 
   0  -1   8      261.00      310.60      7.66 o 
   1  -1   8     3482.16     3478.79     50.76 o 
   2  -1   8      532.59      493.05     10.12 o 
   3  -1   8       30.68       39.38      5.47 o 
   4  -1   8        5.93        3.01      2.71 o 
   5  -1   8        8.77       15.09      3.28 o 
   6  -1   8        1.30       -0.44      5.20 o 
   7  -1   8       32.29       32.00      4.54 o 
   8  -1   8      389.01      385.67     12.06 o 
  -7   0   8      131.68      132.66     10.94 o 
  -6   0   8      183.88      182.99     11.21 o 
  -5   0   8       89.84      101.21      7.93 o 
  -4   0   8        1.76        1.21      2.30 o 
  -3   0   8     1013.44     1010.34     21.20 o 
  -2   0   8     2968.25     3047.81     76.86 o 
  -1   0   8     1494.70     1379.54     39.53 o 
   0   0   8        0.99        2.72      1.64 o 
   1   0   8     2890.44     2872.73     42.16 o 
   2   0   8      990.71     1083.63     31.59 o 
   3   0   8     1071.27     1027.77     17.39 o 
   4   0   8     2081.94     2061.77     32.01 o 
   5   0   8        3.16        3.53      2.69 o 
   6   0   8        1.39       -3.83      3.83 o 
   7   0   8       10.82        5.74      3.48 o 
   8   0   8       35.32       25.84      4.74 o 
   9   0   8       93.27       92.75      8.07 o 
  -7   1   8       42.99       45.95      7.93 o 
  -6   1   8       70.89       71.39      7.66 o 
  -5   1   8       24.74       26.26      5.47 o 
  -4   1   8        2.02        3.28      3.28 o 
  -3   1   8      362.36      332.70     13.68 o 
  -2   1   8      339.59      368.82      7.90 o 
  -1   1   8     1347.37     1256.71     19.52 o 
   0   1   8     5389.16     5285.10    375.01 o 
   1   1   8       39.07       67.42      5.20 o 
   2   1   8       57.32       45.73      2.69 o 
   3   1   8       35.87       40.18      2.90 o 
   4   1   8      982.46      986.12     16.92 o 
   5   1   8     1212.03     1286.83     40.21 o 
   6   1   8      323.00      334.29      9.26 o 
   7   1   8      232.99      233.70      8.29 o 
   8   1   8        7.29        2.84      3.85 o 
   9   1   8       14.53       16.84      6.56 o 
  -7   2   8      112.03      122.81     10.67 o 
  -6   2   8        5.11        3.28      4.65 o 
  -5   2   8      552.92      506.58     16.69 o 
  -4   2   8     1325.83     1334.83     31.73 o 
  -3   2   8       23.41       24.07      4.10 o 
  -2   2   8       76.52       86.44      5.74 o 
  -1   2   8      171.85      158.37      6.84 o 
   0   2   8      188.54      159.47      6.29 o 
   1   2   8     1681.98     1585.64     47.46 o 
   2   2   8     5723.05     6224.08     86.75 o 
   3   2   8      854.91      922.90     14.97 o 
   4   2   8      742.91      745.13     13.22 o 
   5   2   8       43.56       38.65      3.29 o 
   6   2   8      331.06      320.71      8.79 o 
   7   2   8      678.92      725.67     15.07 o 
   8   2   8      105.55      103.49      6.35 o 
   9   2   8       56.98       47.36      5.68 o 
  -6   3   8        1.53       -0.82      5.20 o 
  -5   3   8        9.57        5.20      4.65 o 
  -4   3   8       18.46       24.34      4.65 o 
  -3   3   8      193.99      196.39      8.48 o 
  -2   3   8     3581.50     3441.28     70.02 o 
  -1   3   8      397.88      414.94     11.21 o 
   0   3   8       97.69       91.63      4.65 o 
   1   3   8     1122.05     1246.75     26.53 o 
   2   3   8      121.06      109.96      5.20 o 
   3   3   8     1105.32     1127.99     17.51 o 
   4   3   8      442.35      422.49      9.85 o 
   5   3   8      179.52      206.38      6.27 o 
   6   3   8      317.04      283.26      8.10 o 
   7   3   8       13.46       11.88      3.19 o 
   8   3   8       63.69       56.84      4.91 o 
   9   3   8      191.13      183.40     11.49 o 
  10   3   8       46.51       37.72      5.80 o 
  -6   4   8      281.59      271.62     13.68 o 
  -5   4   8       71.82       65.37      7.39 o 
  -4   4   8       54.89       46.50      5.74 o 
  -3   4   8       11.50       10.94      3.28 o 
  -2   4   8      114.85      104.76      6.02 o 
  -1   4   8     2074.78     2042.72     41.85 o 
   0   4   8     1193.42     1102.33     23.25 o 
   1   4   8      884.29      839.19     18.05 o 
   2   4   8      281.62      293.22      8.21 o 
   3   4   8       65.73       73.58      4.92 o 
   4   4   8       20.87       13.13      3.28 o 
   5   4   8     1808.46     1795.16     27.54 o 
   6   4   8      231.59      224.75      6.89 o 
   7   4   8        1.62        0.55      2.51 o 
   8   4   8      209.82      226.76     12.31 o 
   9   4   8       58.48       56.30      9.71 o 
  10   4   8       31.97       32.35      6.15 o 
  -5   5   8      175.23      187.92     11.21 o 
  -4   5   8      205.00      214.17     10.39 o 
  -3   5   8      318.89      272.98     10.39 o 
  -2   5   8       50.85       42.67      4.10 o 
  -1   5   8      137.47      134.30      5.74 o 
   0   5   8       12.45        9.03      1.91 o 
   1   5   8     6447.90     6572.10    127.46 o 
   2   5   8     2582.34     2498.42     49.78 o 
   3   5   8      124.64      129.65      5.74 o 
   4   5   8      322.97      296.23      9.57 o 
   5   5   8       18.96       15.59      3.56 o 
   6   5   8      236.24      228.12     10.39 o 
   7   5   8      108.32      103.67      7.93 o 
   8   5   8      206.05      200.50     11.76 o 
   9   5   8       48.99       40.76      7.39 o 
  10   5   8       34.36       33.64      7.66 o 
  -4   6   8       14.07        7.39      4.92 o 
  -3   6   8      230.36      232.50     10.12 o 
  -2   6   8      179.58      196.12      8.21 o 
  -1   6   8       84.80       77.96      4.92 o 
   0   6   8      667.91      599.03     13.13 o 
   2   6   8       11.88        8.48      1.64 o 
   3   6   8     1134.81     1116.28     23.80 o 
   4   6   8     2145.86     2151.86     44.86 o 
   5   6   8      229.78      204.33      8.48 o 
   6   6   8      482.41      471.02     14.77 o 
   7   6   8       48.13       42.94      6.02 o 
   8   6   8      198.92      179.98     11.21 o 
   9   6   8       51.29       53.61      7.66 o 
  10   6   8        0.88        2.19      6.02 o 
  -3   7   8        4.23        6.02      4.10 o 
  -1   7   8      140.64      142.24      6.29 o 
   3   7   8     1244.79     1238.00     26.26 o 
   4   7   8       60.98       66.74      4.65 o 
   5   7   8      559.03      568.94     15.59 o 
   6   7   8      157.05      154.82      8.48 o 
   7   7   8      368.37      337.26     13.40 o 
   8   7   8       89.22       78.50      7.66 o 
   9   7   8        0.76       -1.37      5.47 o 
  10   7   8       12.01       18.60      6.84 o 
   4   8   8      136.69      138.41      6.56 o 
   5   8   8      838.99      856.15     21.34 o 
   6   8   8        7.18        7.66      3.83 o 
   7   8   8      133.40      145.24      9.85 o 
   8   8   8       40.15       38.57      6.29 o 
   9   8   8      172.70      209.80     12.31 o 
   5   9   8      140.02      151.81      7.93 o 
   6   9   8      542.01      543.50     16.69 o 
   7   9   8      188.69      184.09     10.67 o 
   8   9   8       24.00       28.72      6.29 o 
   9   9   8        2.39       -0.82      5.47 o 
   5  10   8       91.33       84.79      6.29 o 
   6  10   8        3.95        9.30      4.38 o 
   7  10   8        1.63        1.09      4.65 o 
   8  10   8      145.89      157.28     11.49 o 
   6  11   8       10.25        1.09      4.38 o 
  -4  -8   9      202.63      205.15     12.04 o 
  -3  -8   9       93.61       91.63      8.75 o 
  -2  -8   9       15.76       19.69      5.74 o 
  -1  -8   9       59.98       55.53      7.93 o 
   0  -8   9        4.20       -2.74      4.92 o 
  -6  -7   9       24.33       25.46      4.71 o 
  -5  -7   9       10.83       14.52      3.96 o 
  -4  -7   9        1.22        3.56      4.38 o 
  -3  -7   9        2.68        4.10      4.38 o 
  -2  -7   9      142.39      147.43      9.85 o 
  -1  -7   9      256.01      277.36     13.68 o 
   0  -7   9       18.86       12.31      5.74 o 
   1  -7   9        8.84       12.58      5.74 o 
   2  -7   9       50.38       31.18      6.56 o 
  -7  -6   9        5.69        7.63      4.20 o 
  -6  -6   9      173.06      171.19      8.22 o 
  -5  -6   9      338.67      319.36     10.14 o 
  -4  -6   9        6.01        8.07      3.97 o 
  -3  -6   9       19.92       14.65      3.54 o 
  -2  -6   9       43.54       34.40      4.05 o 
  -1  -6   9       34.49       28.72      5.20 o 
   0  -6   9       90.41       90.81      8.48 o 
   1  -6   9      219.35      201.59     11.49 o 
   2  -6   9      114.29       97.92      8.48 o 
   3  -6   9       33.42       29.27      6.29 o 
   4  -6   9       13.98        3.56      5.20 o 
  -7  -5   9       23.18       13.85      5.88 o 
  -6  -5   9        4.15        1.83      3.48 o 
  -5  -5   9      123.75      124.37      6.95 o 
  -4  -5   9      170.82      177.87      7.25 o 
  -3  -5   9      522.96      568.67     13.15 o 
  -2  -5   9      246.84      256.56      8.48 o 
  -1  -5   9       17.07       20.23      3.38 o 
   0  -5   9      300.76      293.21      9.71 o 
   1  -5   9       28.98       28.56      4.24 o 
   3  -5   9        1.30        1.37      4.38 o 
   4  -5   9      133.22      109.96      9.30 o 
  -7  -4   9      218.44      212.58      9.28 o 
  -6  -4   9        4.30       -0.90      3.15 o 
  -5  -4   9        0.76       -0.29      2.88 o 
  -4  -4   9      135.43      143.76      6.57 o 
  -3  -4   9      404.70      384.54     10.05 o 
  -2  -4   9      519.78      507.27     11.69 o 
  -1  -4   9        5.09       -0.68      5.06 o 
   0  -4   9      231.74      239.71      8.02 o 
   1  -4   9      180.98      205.78     15.59 o 
   2  -4   9      237.71      208.42      7.62 o 
   3  -4   9        9.08        4.67      3.08 o 
   4  -4   9      272.10      269.70     12.58 o 
   5  -4   9       59.28       57.99      8.21 o 
   6  -4   9       15.98        8.48      6.84 o 
  -7  -3   9       36.88       39.73      5.32 o 
  -6  -3   9      272.26      275.97      9.57 o 
  -5  -3   9      339.51      314.91     20.24 o 
  -4  -3   9      420.98      355.12     22.02 o 
  -3  -3   9       66.22       53.52      4.16 o 
  -2  -3   9      103.64       91.61      4.91 o 
  -1  -3   9      542.77      539.52     11.67 o 
   0  -3   9     1072.16     1067.76     19.15 o 
   1  -3   9      319.57      354.31     12.17 o 
   2  -3   9        2.69        3.04      2.56 o 
   3  -3   9      747.82      806.09     23.80 o 
   4  -3   9        6.95        1.34      3.38 o 
   5  -3   9      158.24      162.90      7.79 o 
   6  -3   9       11.12       12.04      6.02 o 
   7  -3   9       42.84       35.01      7.66 o 
  -7  -2   9       35.45       21.06      6.84 o 
  -6  -2   9      207.20      212.17      8.31 o 
  -5  -2   9       19.95       13.78      5.06 o 
  -4  -2   9      846.07      841.86     16.34 o 
  -3  -2   9      184.99      184.57      8.48 o 
  -2  -2   9      716.78      673.96     18.87 o 
  -1  -2   9     2843.99     2744.87     59.36 o 
   0  -2   9        5.13        2.94      2.17 o 
   1  -2   9      265.90      243.21      7.13 o 
   2  -2   9      110.47      120.01      5.45 o 
   3  -2   9      275.01      281.77      8.18 o 
   4  -2   9       87.44      107.11      7.80 o 
   5  -2   9      118.90      131.38      8.07 o 
   6  -2   9      149.39      156.86      7.64 o 
   7  -2   9      134.72      121.92      7.44 o 
  -7  -1   9        1.63       -5.47      5.47 o 
  -6  -1   9       35.99       34.19      6.56 o 
  -5  -1   9      641.65      635.34     13.92 o 
  -4  -1   9      362.12      373.60      9.57 o 
  -3  -1   9        1.88        1.13      2.30 o 
  -2  -1   9     1090.26     1065.16     59.90 o 
  -1  -1   9     1271.34     1297.97     30.77 o 
   0  -1   9      446.40      515.17     10.53 o 
   1  -1   9     1026.83     1010.79     17.48 o 
   2  -1   9     1183.56     1238.17     20.67 o 
   3  -1   9      238.22      219.82      6.82 o 
   4  -1   9        2.95        3.01      2.71 o 
   5  -1   9       77.31       71.98      5.10 o 
   6  -1   9      502.52      500.59     12.47 o 
   7  -1   9       34.11       31.06      9.16 o 
   8  -1   9        0.62       -2.90      4.35 o 
  -7   0   9        0.99        3.83      6.02 o 
  -6   0   9      243.41      243.17     12.86 o 
  -5   0   9      133.91      135.12      9.57 o 
  -4   0   9        1.78       -1.75      2.33 o 
  -3   0   9     1334.23     1302.23     21.56 o 
  -2   0   9      728.56      702.47     13.05 o 
  -1   0   9      640.46      555.80     21.34 o 
   0   0   9       63.90       76.28      5.33 o 
   1   0   9     1261.32     1237.89     20.30 o 
   2   0   9     3371.26     3517.73     51.25 o 
   3   0   9     1022.30     1025.15     23.80 o 
   4   0   9       20.28       20.03      4.10 o 
   5   0   9        9.48        2.63      3.01 o 
   6   0   9       56.00       47.09      4.54 o 
   7   0   9        3.22        4.87      3.69 o 
   8   0   9      166.24      166.34      8.45 o 
  -7   1   9      256.77      290.22     15.04 o 
  -6   1   9      123.12      117.34      9.85 o 
  -5   1   9       96.69       86.71      7.93 o 
  -4   1   9        0.60        1.37      3.83 o 
  -3   1   9       87.85       89.17      6.56 o 
  -2   1   9     1257.29     1211.70     19.52 o 
  -1   1   9     1874.59     1854.57     28.13 o 
   0   1   9      572.45      647.07     11.76 o 
   1   1   9        1.38        2.63      1.51 o 
   2   1   9      410.56      378.27     13.68 o 
   3   1   9       34.62       32.54      2.76 o 
   4   1   9     2533.40     2550.61     38.58 o 
   5   1   9     2390.28     2479.82     38.19 o 
   6   1   9      100.16       92.51      5.41 o 
   7   1   9      178.90      152.39     12.17 o 
   8   1   9        2.99        1.91      3.87 o 
   9   1   9       87.39       90.02      7.13 o 
  -6   2   9       17.63       17.51      6.02 o 
  -5   2   9      277.72      287.21     12.86 o 
  -4   2   9      826.25      836.45     22.70 o 
  -3   2   9      190.01      175.88      8.48 o 
  -2   2   9       68.21       75.49      5.47 o 
  -1   2   9      269.93      237.70      8.75 o 
   0   2   9     1578.57     1473.51     32.28 o 
   1   2   9      439.30      405.66      7.79 o 
   2   2   9       54.89       61.22      4.79 o 
   3   2   9       44.65       33.53      2.56 o 
   4   2   9       22.08       21.23      2.69 o 
   5   2   9      207.07      197.76      6.65 o 
   6   2   9      101.05       99.61      5.30 o 
   7   2   9      298.90      330.99      9.75 o 
   8   2   9      109.50      100.68      9.57 o 
   9   2   9       34.69       35.05      5.10 o 
  -6   3   9       13.28       17.78      6.29 o 
  -5   3   9        0.45        0.00      4.65 o 
  -4   3   9      407.53      401.27     13.95 o 
  -3   3   9      987.85      960.36     23.80 o 
  -2   3   9      667.14      661.67     17.23 o 
  -1   3   9       57.58       48.96      4.10 o 
   0   3   9        8.95        6.29      2.19 o 
   1   3   9      476.64      525.72     13.40 o 
   2   3   9      791.62      796.52     18.87 o 
   3   3   9     1667.30     1592.18     23.96 o 
   4   3   9       28.08       29.72      2.69 o 
   5   3   9       20.50       16.46      2.61 o 
   6   3   9      233.94      226.97      7.13 o 
   7   3   9      143.01      133.35     12.31 o 
   8   3   9      105.45      114.70      6.43 o 
   9   3   9       16.35       21.69      4.71 o 
  -5   4   9        1.01       -2.19      4.65 o 
  -4   4   9       50.40       48.69      6.02 o 
  -3   4   9       64.50       61.82      5.47 o 
  -2   4   9      356.40      358.87     11.21 o 
  -1   4   9     4654.13     4742.74     94.37 o 
   0   4   9      362.00      314.83      9.03 o 
   1   4   9       43.70       48.41      3.28 o 
   2   4   9      272.78      273.53      8.21 o 
   3   4   9      491.05      487.70     13.13 o 
   4   4   9     1471.67     1437.13     32.00 o 
   5   4   9      227.79      221.30      7.80 o 
   6   4   9      343.79      327.39      8.37 o 
   7   4   9       43.89       30.74      3.74 o 
   8   4   9        4.40        2.19      4.92 o 
   9   4   9        2.60        0.68      3.48 o 
  10   4   9       64.48       83.15     10.12 o 
  -5   5   9      286.15      318.94     13.95 o 
  -4   5   9        3.80        4.38      4.38 o 
  -3   5   9       15.61       18.60      4.38 o 
  -2   5   9       10.27       12.31      3.28 o 
  -1   5   9        5.00        6.56      2.46 o 
   0   5   9      183.80      173.69      6.29 o 
   1   5   9     1274.77     1235.26     25.44 o 
   2   5   9     1432.20     1452.44     30.09 o 
   3   5   9      144.83      138.41      6.29 o 
   4   5   9      291.19      304.17     10.12 o 
   5   5   9      197.21      180.53      8.75 o 
   6   5   9      913.56      908.67     23.52 o 
   7   5   9        2.59        1.09      4.10 o 
   8   5   9       38.23       42.94      6.84 o 
   9   5   9      123.27      140.59     11.21 o 
  10   5   9        1.78        6.56      6.56 o 
  -4   6   9       22.90       15.86      5.20 o 
  -3   6   9      191.37      193.66      9.30 o 
  -2   6   9      123.99      126.64      6.84 o 
  -1   6   9        1.86        3.01      2.46 o 
   2   6   9     1391.09     1386.52     28.45 o 
   3   6   9      639.26      613.80     14.77 o 
   4   6   9      141.70      151.26      7.11 o 
   5   6   9      448.20      445.85     13.68 o 
   6   6   9        0.05        0.27      3.56 o 
   7   6   9      225.73      224.84     11.21 o 
   8   6   9      177.80      164.12     10.39 o 
   9   6   9      138.94      125.28     10.67 o 
  10   6   9        6.87        6.84      6.29 o 
  -3   7   9        6.49        4.65      4.10 o 
   3   7   9      313.14      297.87      8.48 o 
   4   7   9      258.24      253.84      8.75 o 
   5   7   9      632.03      576.33     15.86 o 
   6   7   9      120.84      131.29      8.21 o 
   7   7   9      419.88      431.36     15.32 o 
   8   7   9        2.87       -0.82      4.92 o 
   9   7   9       74.03       67.84      8.48 o 
   4   8   9      157.07      157.01      6.84 o 
   5   8   9        0.74       -0.27      3.01 o 
   6   8   9        0.58        3.01      3.83 o 
   7   8   9       26.53       28.17      5.47 o 
   8   8   9      108.07      105.86      9.03 o 
   9   8   9       50.22       41.58      7.39 o 
   5   9   9      144.39      154.82      7.93 o 
   6   9   9      165.83      172.60      9.57 o 
   7   9   9        8.30        3.01      4.38 o 
   8   9   9       13.12        7.39      5.47 o 
   9   9   9        5.42        3.83      6.02 o 
   6  10   9      319.81      350.67     13.13 o 
   7  10   9      137.26      138.68      9.85 o 
   8  10   9       20.21       25.99      6.29 o 
  -5  -7  10        3.94        5.37      3.66 o 
  -4  -7  10        9.61        9.03      4.92 o 
  -3  -7  10      123.91      119.81      9.85 o 
  -2  -7  10       59.27       47.32      6.84 o 
  -1  -7  10      139.35      154.00     10.67 o 
   0  -7  10        5.16        3.56      5.20 o 
   1  -7  10        0.13        7.66      5.74 o 
  -6  -6  10       64.46       65.34      6.09 o 
  -5  -6  10       95.91       94.86      6.54 o 
  -4  -6  10        0.63        0.34      3.35 o 
  -3  -6  10        0.74        1.08      9.03 o 
  -2  -6  10       15.27        9.50      3.35 o 
  -1  -6  10      266.61      290.22     13.13 o 
   0  -6  10      212.51      225.66     12.31 o 
   1  -6  10        5.36        2.74      4.92 o 
   2  -6  10      161.92      154.00     11.21 o 
   3  -6  10       31.64       30.64      6.56 o 
  -6  -5  10        0.31       -2.51      3.48 o 
  -5  -5  10      569.69      566.06     14.22 o 
  -4  -5  10      213.21      222.34     11.90 o 
  -3  -5  10        2.43       -3.45      3.69 o 
  -2  -5  10      195.11      181.64      7.43 o 
  -1  -5  10        3.48        1.99      3.56 o 
   0  -5  10        2.50        0.25      2.96 o 
   1  -5  10       81.53       79.03      5.51 o 
   3  -5  10        1.41        4.10      4.92 o 
   4  -5  10       35.92       20.24      6.02 o 
  -7  -4  10        7.32        8.75      4.20 o 
  -6  -4  10       36.64       28.86      4.74 o 
  -5  -4  10        0.08       -1.09      4.24 o 
  -4  -4  10       12.46        7.00      5.47 o 
  -3  -4  10      293.68      295.39      8.98 o 
  -2  -4  10      879.77      897.83     28.86 o 
  -1  -4  10      268.20      275.36      8.48 o 
   0  -4  10      168.33      178.51      7.24 o 
   1  -4  10       78.01       90.83      5.49 o 
   2  -4  10      520.53      578.24     19.42 o 
   3  -4  10      234.69      245.12      8.84 o 
   4  -4  10       48.94       42.94      6.56 o 
   5  -4  10      200.51      198.31     11.76 o 
  -7  -3  10       59.74       66.32      6.28 o 
  -6  -3  10      266.63      271.74     13.40 o 
  -5  -3  10        8.48        6.07      3.27 o 
  -4  -3  10       94.77       87.67      5.61 o 
  -3  -3  10      260.11      250.94     11.90 o 
  -2  -3  10      367.28      352.69      9.26 o 
  -1  -3  10        2.06        6.53      2.56 o 
   0  -3  10       24.34       27.76      3.38 o 
   1  -3  10      599.67      636.92     13.72 o 
   2  -3  10      186.88      199.57      7.32 o 
   3  -3  10       85.06       82.11      5.25 o 
   4  -3  10       64.96       65.26      8.34 o 
   5  -3  10      288.28      293.85     10.04 o 
   6  -3  10        1.72        1.72      4.16 o 
  -7  -2  10      117.40      118.71     10.94 o 
  -6  -2  10       27.11       37.75      7.11 o 
  -5  -2  10      120.56      117.80      6.54 o 
  -4  -2  10      334.59      344.32     19.83 o 
  -3  -2  10      197.65      183.52     13.13 o 
  -2  -2  10       91.92       94.48      5.12 o 
  -1  -2  10      554.32      586.34     31.46 o 
   0  -2  10        1.96       -0.32      2.30 o 
   1  -2  10      789.50      769.88     27.22 o 
   2  -2  10        4.30        3.80      2.56 o 
   3  -2  10      485.16      470.15     11.28 o 
   4  -2  10      361.17      375.01     15.04 o 
   5  -2  10       87.13       76.11      5.70 o 
   6  -2  10       16.47       15.58      5.47 o 
   7  -2  10       72.46       61.23     10.94 o 
  -7  -1  10        1.25       -5.47      5.47 o 
  -6  -1  10        6.03        8.21      5.20 o 
  -5  -1  10      241.03      244.26     12.04 o 
  -4  -1  10       64.27       60.25      6.70 o 
  -3  -1  10      806.87      726.36     19.01 o 
  -2  -1  10        6.49        2.88      2.22 o 
  -1  -1  10      801.86      834.18     25.03 o 
   0  -1  10      830.58      908.04     16.43 o 
   1  -1  10       61.10       63.19      4.05 o 
   2  -1  10      174.30      156.24      6.11 o 
   3  -1  10        9.00        7.90      2.69 o 
   4  -1  10      213.00      214.07      7.54 o 
   5  -1  10      539.24      510.14     12.27 o 
   6  -1  10      386.08      412.52     11.39 o 
   7  -1  10        0.14       -0.14      3.87 o 
   8  -1  10      136.60      125.77      8.75 o 
  -7   0  10      137.51      142.24     11.76 o 
  -6   0  10       21.95       14.77      5.74 o 
  -5   0  10      208.13      207.34     11.21 o 
  -4   0  10      430.00      411.39     15.04 o 
  -3   0  10       36.59       37.60      3.47 o 
  -2   0  10      163.15      112.84      5.12 o 
  -1   0  10      646.25      627.46     20.93 o 
   0   0  10      336.66      360.64      8.37 o 
   1   0  10       60.00       48.10     10.39 o 
   2   0  10     1901.34     1912.61     29.77 o 
   3   0  10      373.29      339.89      8.37 o 
   4   0  10       30.41       32.15      3.57 o 
   5   0  10      559.81      524.82     22.57 o 
   6   0  10      128.28      136.77      7.16 o 
   7   0  10      329.68      346.72     10.78 o 
   8   0  10      119.12      124.70      7.71 o 
  -7   1  10      129.97      119.81     11.21 o 
  -6   1  10       15.19        8.75      5.47 o 
  -5   1  10      429.24      441.20     16.41 o 
  -4   1  10       94.44      106.68      8.21 o 
  -3   1  10        2.30        2.46      3.56 o 
  -2   1  10     1470.01     1355.10     21.83 o 
  -1   1  10       25.22       27.39      2.56 o 
   0   1  10      382.96      363.83      7.98 o 
   1   1  10       48.15       59.31      3.35 o 
   2   1  10     1546.84     1568.75     24.65 o 
   3   1  10      616.47      626.70     12.06 o 
   4   1  10       35.20       41.41      3.57 o 
   5   1  10        6.31        9.28      2.88 o 
   6   1  10       11.32       12.70      3.47 o 
   7   1  10       36.83       39.55      9.57 o 
   8   1  10        5.33        4.50      3.96 o 
   9   1  10      306.78      318.26     11.37 o 
  -6   2  10      226.96      251.37     13.40 o 
  -5   2  10      176.23      209.52     11.49 o 
  -4   2  10       48.39       47.32      6.02 o 
  -3   2  10       92.91       96.83      6.84 o 
  -2   2  10      517.57      499.74     15.04 o 
  -1   2  10      679.66      702.97     18.33 o 
   0   2  10      583.45      561.83     15.32 o 
   1   2  10      167.02      136.89      9.71 o 
   2   2  10      388.90      355.11      9.71 o 
   3   2  10       13.32       13.70      2.02 o 
   4   2  10       64.11       61.49      4.38 o 
   5   2  10     1661.66     1611.33     29.27 o 
   6   2  10       59.61       60.29      4.52 o 
   7   2  10       28.21       31.00      6.02 o 
   8   2  10       53.19       40.77      4.98 o 
   9   2  10        3.98        3.34      4.32 o 
  -6   3  10       29.33       22.98      6.56 o 
  -5   3  10       66.61       69.48      7.93 o 
  -4   3  10      633.44      641.70     19.15 o 
  -3   3  10     1087.35     1118.46     27.63 o 
  -2   3  10      154.75      139.23      7.39 o 
  -1   3  10        2.54       -0.27      2.74 o 
   0   3  10       23.08       25.71      3.28 o 
   1   3  10     2848.68     2976.01     61.00 o 
   2   3  10     1015.35      983.89     22.98 o 
   3   3  10       44.95       47.73      2.82 o 
   4   3  10       13.20       11.67      2.02 o 
   5   3  10       11.63       12.04      2.76 o 
   6   3  10      111.96      103.92      5.30 o 
   7   3  10       51.07       59.31      8.07 o 
   8   3  10       41.55       41.16      4.63 o 
   9   3  10        0.77        0.81      3.88 o 
  -5   4  10       55.24       52.52      7.39 o 
  -4   4  10        2.72        0.82      3.83 o 
  -3   4  10      207.89      215.27      9.57 o 
  -2   4  10      632.84      589.73     15.86 o 
  -1   4  10     1524.96     1545.17     33.64 o 
   0   4  10      493.38      465.27     12.31 o 
   1   4  10      105.01      107.77      5.74 o 
   2   4  10       38.08       33.92      3.56 o 
   3   4  10     1352.53     1325.53     29.54 o 
   4   4  10      792.61      765.34     19.42 o 
   5   4  10       45.29       36.93      4.92 o 
   6   4  10      588.33      575.51     17.78 o 
   7   4  10        5.94        2.97      2.80 o 
   8   4  10      255.59      249.46     12.86 o 
   9   4  10       34.20       24.89      6.56 o 
  -5   5  10       13.60        3.83      5.74 o 
  -4   5  10        0.60        0.00      4.10 o 
  -3   5  10        0.69       -0.55      3.56 o 
  -2   5  10       73.73       63.46      4.92 o 
  -1   5  10      345.07      350.12     10.39 o 
   0   5  10      873.65      814.85     18.60 o 
   1   5  10      264.89      241.53      7.66 o 
   2   5  10      653.38      695.86     16.41 o 
   3   5  10       37.55       34.19      3.56 o 
   4   5  10      568.10      570.31     15.59 o 
   5   5  10      998.09      987.44     24.34 o 
   6   5  10      236.94      226.48     10.67 o 
   7   5  10      157.84      158.92      9.57 o 
   8   5  10      162.03      137.31     10.39 o 
   9   5  10       49.65       38.84      7.39 o 
  10   5  10       87.23       96.56     10.67 o 
  -4   6  10      114.94      118.44      8.75 o 
  -3   6  10        3.15        0.82      3.83 o 
  -2   6  10       40.42       39.11      4.38 o 
  -1   6  10       19.96       21.34      3.01 o 
   2   6  10      630.89      634.59     14.50 o 
   3   6  10      541.65      538.85     13.68 o 
   4   6  10       53.86       62.91      4.92 o 
   5   6  10      207.63      190.92      8.75 o 
   6   6  10      323.25      336.17     12.31 o 
   7   6  10      111.57      106.13      8.21 o 
   8   6  10        0.99        0.82      4.92 o 
   9   6  10      151.32      146.34     11.49 o 
  10   6  10      146.22      145.52     12.31 o 
   3   7  10       39.11       34.46      3.01 o 
   4   7  10       25.41       25.71      3.56 o 
   5   7  10      255.86      261.77      9.85 o 
   6   7  10      162.47      144.15      8.48 o 
   7   7  10        0.86       -3.01      4.10 o 
   8   7  10       46.13       49.51      7.11 o 
   9   7  10       64.09       51.97      8.21 o 
   4   8  10        9.01        8.75      3.01 o 
   5   8  10      121.27      124.73      7.11 o 
   6   8  10        2.94        7.11      3.83 o 
   7   8  10       85.52       94.09      7.93 o 
   8   8  10      112.94      120.63      9.85 o 
   9   8  10        2.64       -1.37      5.74 o 
   5   9  10        0.97       -1.64      3.01 o 
   6   9  10        5.26        5.47      4.10 o 
   7   9  10       10.91        7.93      4.65 o 
   8   9  10       13.74       16.41      5.74 o 
   6  10  10      225.16      238.52     10.94 o 
   7  10  10        0.55       -2.74      4.38 o 
  -4  -7  11       20.57       22.70      6.02 o 
  -3  -7  11      105.86      109.14      9.85 o 
  -2  -7  11        1.46        4.92      5.20 o 
  -1  -7  11        1.41        8.48      5.20 o 
   0  -7  11       18.93       20.51      6.56 o 
  -5  -6  11        3.24       -1.46      3.54 o 
  -4  -6  11       70.17       61.62      5.51 o 
  -3  -6  11       82.03       64.92      7.66 o 
  -2  -6  11       65.67       74.92      5.68 o 
  -1  -6  11       55.98       53.75      5.10 o 
   0  -6  11       43.91       43.76      6.84 o 
   1  -6  11       16.07       16.69      6.02 o 
   2  -6  11       21.99       22.70      6.56 o 
   3  -6  11        0.79       -1.09      5.74 o 
  -6  -5  11       28.85       30.23      6.98 o 
  -5  -5  11      138.48      133.45     11.90 o 
  -4  -5  11       58.14       47.40      4.93 o 
  -3  -5  11        0.19        0.58      5.33 o 
  -2  -5  11       22.56       21.05      3.85 o 
  -1  -5  11      115.95      108.10      6.35 o 
   0  -5  11      523.95      589.73     20.51 o 
   1  -5  11       67.26       75.20      7.11 o 
   2  -5  11       53.72       37.75      6.56 o 
   3  -5  11      116.57       98.47      9.03 o 
   4  -5  11        2.25        3.56      4.92 o 
  -6  -4  11       31.40       23.60      4.71 o 
  -5  -4  11       28.28       29.85      4.54 o 
  -4  -4  11      316.08      348.81     30.23 o 
  -3  -4  11        4.39        2.26      2.88 o 
  -2  -4  11      141.62      150.24      6.85 o 
  -1  -4  11      201.41      208.40      7.79 o 
   0  -4  11       24.68       19.34      3.61 o 
   1  -4  11      117.99      103.12      9.03 o 
   2  -4  11      346.65      362.43     16.14 o 
   3  -4  11      120.18      143.31      7.34 o 
   4  -4  11        1.99        2.54      7.39 o 
   5  -4  11       31.45       15.32      6.02 o 
  -7  -3  11        5.43       13.13      6.84 o 
  -6  -3  11       52.86       53.04      7.11 o 
  -5  -3  11        9.85        0.65      3.15 o 
  -4  -3  11       14.34       14.13      3.42 o 
  -3  -3  11       29.75       29.96      3.85 o 
  -2  -3  11      299.24      320.23     16.69 o 
  -1  -3  11      286.42      313.45      8.87 o 
   0  -3  11       70.80       68.43      4.71 o 
   1  -3  11      504.24      516.74     14.77 o 
   2  -3  11        3.17        6.92      4.79 o 
   3  -3  11      644.90      651.00     21.61 o 
   4  -3  11       75.53       68.21      5.45 o 
   5  -3  11      204.66      199.13     13.13 o 
   6  -3  11      113.75      107.33      7.54 o 
  -7  -2  11        8.22       16.14      6.84 o 
  -6  -2  11      252.03      263.96     13.68 o 
  -5  -2  11      136.02      141.41     10.39 o 
  -4  -2  11        3.99        4.27      2.88 o 
  -3  -2  11      514.93      465.16     11.20 o 
  -2  -2  11       11.19        4.32      2.56 o 
  -1  -2  11      203.72      229.40      7.62 o 
   0  -2  11       23.28       19.32      3.15 o 
   1  -2  11      121.23      112.07      5.70 o 
   2  -2  11      320.39      328.35      9.15 o 
   3  -2  11      483.00      487.52     11.95 o 
   4  -2  11        8.10        3.63      3.15 o 
   5  -2  11      287.67      266.69     13.95 o 
   6  -2  11      141.67      154.32      8.07 o 
   7  -2  11        2.24        0.09      4.35 o 
  -7  -1  11       93.46       97.92     10.39 o 
  -6  -1  11        0.19        5.74      5.47 o 
  -5  -1  11       27.09       22.98      6.02 o 
  -4  -1  11       65.26       64.01      6.84 o 
  -3  -1  11      169.90      145.02      7.93 o 
  -2  -1  11      318.57      299.76     11.08 o 
  -1  -1  11     1327.13     1374.14     47.32 o 
   0  -1  11      570.74      638.21     12.83 o 
   1  -1  11      108.05      112.83      5.41 o 
   2  -1  11       27.84       26.87      4.51 o 
   3  -1  11       40.07       34.55      3.61 o 
   4  -1  11      778.22      762.77     15.55 o 
   5  -1  11      237.92      250.71      9.98 o 
   6  -1  11        0.08       -3.57      3.57 o 
   7  -1  11        1.75        0.27      4.16 o 
  -6   0  11        5.12       -1.91      5.47 o 
  -5   0  11       30.87       34.19      6.56 o 
  -4   0  11      156.08      154.54      9.57 o 
  -3   0  11      653.54      589.68     12.45 o 
  -2   0  11      137.49      114.27      9.57 o 
  -1   0  11        2.15        3.00      2.33 o 
   0   0  11     1050.53     1092.61     20.51 o 
   1   0  11      195.34      192.77      6.35 o 
   2   0  11       25.75       31.28      3.27 o 
   3   0  11       38.08       31.78      6.84 o 
   4   0  11        4.16        3.52      3.69 o 
   5   0  11      164.55      168.39      7.04 o 
   6   0  11      482.67      470.22     12.14 o 
   7   0  11      296.96      293.67     10.20 o 
   8   0  11       50.34       57.64     10.53 o 
  -6   1  11        0.33        2.19      5.47 o 
  -5   1  11      212.41      225.66     12.31 o 
  -4   1  11      403.18      412.21     15.32 o 
  -3   1  11       75.34       70.30      6.56 o 
  -2   1  11       70.14       66.47      6.02 o 
  -1   1  11      267.16      272.31     25.44 o 
   0   1  11      395.84      346.81      8.06 o 
   1   1  11       46.62       58.66      3.83 o 
   2   1  11      882.66      905.66     16.13 o 
   3   1  11      970.01      953.14     26.40 o 
   4   1  11      230.58      224.94      7.03 o 
   5   1  11       59.89       53.24      6.29 o 
   6   1  11      116.05      105.11      6.07 o 
   7   1  11      107.68       93.43      6.11 o 
   8   1  11      189.97      198.80      9.15 o 
  -6   2  11      143.27      162.20     11.76 o 
  -5   2  11       50.56       54.43      7.39 o 
  -4   2  11       79.85       84.52      7.66 o 
  -3   2  11        1.25       -1.64      3.56 o 
  -2   2  11      663.35      613.80     17.51 o 
  -1   2  11     1640.37     1527.66     34.74 o 
   0   2  11        2.75        6.56      3.01 o 
   1   2  11       45.36       49.87      3.02 o 
   2   2  11       14.73        8.48      2.33 o 
   3   2  11      162.77      166.70      6.29 o 
   4   2  11      992.47      994.66     17.38 o 
   5   2  11      163.51      153.03      6.23 o 
   6   2  11        0.65       -1.06      2.69 o 
   7   2  11        4.26        3.59      3.27 o 
   8   2  11       19.91       12.58      4.13 o 
   9   2  11       52.55       62.77      9.57 o 
  -5   3  11       46.48       50.60      7.39 o 
  -4   3  11       18.95       16.69      5.20 o 
  -3   3  11      308.94      287.48     11.76 o 
  -2   3  11        1.31        0.82      3.28 o 
  -1   3  11      174.85      163.57      7.93 o 
   0   3  11      286.82      300.61     10.39 o 
   1   3  11      586.93      557.45     15.32 o 
   2   3  11        9.46        5.20      3.01 o 
   3   3  11       42.71       39.39      4.38 o 
   4   3  11      832.95      847.67     22.16 o 
   5   3  11      171.85      184.91     10.12 o 
   6   3  11      741.39      757.76     15.03 o 
   7   3  11        2.63        2.74      4.65 o 
   8   3  11        0.83       -3.29      3.29 o 
   9   3  11        7.03        0.92      4.05 o 
  -5   4  11       65.93       70.30      8.48 o 
  -4   4  11       48.30       45.13      6.29 o 
  -3   4  11      301.31      311.00     12.04 o 
  -2   4  11        0.98        3.56      3.01 o 
  -1   4  11        0.96       -2.46      2.74 o 
   0   4  11      197.55      186.55      7.93 o 
   1   4  11      753.92      771.08     18.87 o 
   2   4  11     1545.95     1588.94     34.46 o 
   3   4  11      680.20      702.70     18.05 o 
   4   4  11        4.38        5.74      3.28 o 
   5   4  11       64.66       62.91      6.02 o 
   6   4  11      106.72      108.32      8.21 o 
   7   4  11       55.56       53.89      6.84 o 
   8   4  11      306.96      343.01     15.32 o 
   9   4  11        7.74       18.87      6.56 o 
  -4   5  11       21.99       22.16      5.47 o 
  -3   5  11       77.24       82.33      6.84 o 
  -2   5  11      175.25      182.44      8.48 o 
  -1   5  11      158.66      134.58      6.84 o 
   0   5  11      233.22      229.22      8.21 o 
   1   5  11       26.96       32.00      3.56 o 
   2   5  11       13.36       11.21      3.01 o 
   3   5  11       38.05       52.24      4.65 o 
   4   5  11      856.10      885.14     21.88 o 
   5   5  11      123.77      112.42      7.39 o 
   6   5  11       51.80       45.41      5.74 o 
   7   5  11      500.93      448.59     15.86 o 
   8   5  11       12.61       10.94      5.47 o 
   9   5  11      122.65      114.61     10.67 o 
  -3   6  11        0.19       -1.37      3.83 o 
  -2   6  11        2.92        1.91      3.01 o 
  -1   6  11       16.64       10.67      3.01 o 
   0   6  11      530.19      545.42     13.68 o 
   2   6  11       25.99       27.63      3.01 o 
   3   6  11      178.06      188.46      7.66 o 
   4   6  11        1.25        1.37      2.74 o 
   5   6  11      256.59      267.24     10.67 o 
   6   6  11      200.53      211.71     10.12 o 
   7   6  11       28.12       25.99      5.47 o 
   8   6  11        6.66        0.27      4.92 o 
   9   6  11      171.75      172.05     11.76 o 
   3   7  11      160.00      165.49      6.56 o 
   4   7  11       26.47       21.61      3.28 o 
   5   7  11       64.78       71.66      5.74 o 
   6   7  11        0.44        0.82      3.56 o 
   7   7  11      217.43      205.69     10.94 o 
   8   7  11       29.01       21.88      6.02 o 
   9   7  11        5.67        0.27      5.47 o 
   4   8  11      148.26      152.36      6.84 o 
   5   8  11       52.69       51.97      4.92 o 
   6   8  11      139.03      147.43      8.75 o 
   7   8  11       90.49       94.64      7.93 o 
   8   8  11        0.76       -4.92      4.92 o 
   9   8  11       30.95       30.91      7.39 o 
   6   9  11       68.52       65.37      6.29 o 
   7   9  11        2.17        0.27      4.38 o 
   8   9  11       82.28       94.64      9.03 o 
   6  10  11        1.62       -0.82      4.10 o 
   7  10  11       17.40       16.41      5.20 o 
  -4  -6  12       25.11       27.76      4.91 o 
  -3  -6  12      293.16      290.65     10.23 o 
  -2  -6  12      179.89      181.73      8.29 o 
  -1  -6  12        0.70        4.31      3.61 o 
   1  -6  12        0.10       -1.64      5.74 o 
   2  -6  12      188.13      200.77     13.40 o 
  -5  -5  12        1.07        2.08      3.93 o 
  -4  -5  12      170.67      164.15      9.44 o 
  -3  -5  12       24.61       23.43      8.34 o 
  -2  -5  12      237.16      231.74     16.41 o 
  -1  -5  12      170.37      182.12      7.98 o 
   0  -5  12      166.81      193.39     12.04 o 
   1  -5  12        3.14        0.23      3.66 o 
   2  -5  12        3.40        2.40      3.66 o 
   3  -5  12       31.13       27.90      6.56 o 
  -6  -4  12        5.83        6.46      4.13 o 
  -5  -4  12       17.56       17.26      4.24 o 
  -4  -4  12       81.19       80.75     10.39 o 
  -3  -4  12        4.08        2.64      3.15 o 
  -2  -4  12       33.25       26.70      3.93 o 
  -1  -4  12      115.95      114.02     12.58 o 
   0  -4  12      280.89      292.62      9.65 o 
   1  -4  12      688.51      710.45     16.15 o 
   2  -4  12       54.45       50.33      5.10 o 
   3  -4  12      213.75      228.29      9.08 o 
   4  -4  12       21.45       13.73      4.20 o 
   5  -4  12       15.81       13.95      6.29 o 
  -6  -3  12        0.15       -3.38      5.88 o 
  -5  -3  12       59.64       49.88      5.21 o 
  -4  -3  12      101.71       95.37      6.84 o 
  -3  -3  12       66.47       72.78      5.30 o 
  -2  -3  12       23.61       24.85      3.66 o 
  -1  -3  12      364.72      379.09     10.20 o 
   0  -3  12      172.66      167.51      7.13 o 
   1  -3  12        2.47        0.91      3.08 o 
   2  -3  12      285.10      275.12     11.63 o 
   3  -3  12      621.80      616.54     21.06 o 
   4  -3  12       35.16       38.28      9.98 o 
   5  -3  12       73.98       67.29      9.30 o 
   6  -3  12      154.89      133.61     14.22 o 
  -6  -2  12       32.46       45.41      7.93 o 
  -5  -2  12       24.62       21.61      6.29 o 
  -4  -2  12       11.83        2.01      3.69 o 
  -3  -2  12       64.73       58.33      4.67 o 
  -2  -2  12       40.74       37.91      3.74 o 
  -1  -2  12       28.68       29.18      3.48 o 
   0  -2  12      176.57      156.10      7.39 o 
   1  -2  12       47.58       55.54     10.39 o 
   2  -2  12     1218.45     1172.08     31.18 o 
   3  -2  12        0.44       -0.80      2.96 o 
   4  -2  12      113.94       95.12      6.04 o 
   5  -2  12       40.99       33.82      4.59 o 
   6  -2  12       67.04       70.02      9.57 o 
  -6  -1  12       27.74       28.45      7.11 o 
  -5  -1  12      447.87      440.66     17.23 o 
  -4  -1  12       89.54       83.43      7.93 o 
  -3  -1  12       54.81       43.03      4.05 o 
  -2  -1  12      326.88      313.03      8.68 o 
  -1  -1  12      387.07      450.59     18.74 o 
   0  -1  12      375.66      393.61      9.70 o 
   1  -1  12        4.73        5.82      2.63 o 
   2  -1  12        8.42       15.36      3.42 o 
   3  -1  12      149.05      160.64      6.82 o 
   4  -1  12      360.00      370.00     10.42 o 
   5  -1  12        1.99        2.91      3.22 o 
   6  -1  12      221.91      245.27      9.26 o 
   7  -1  12        1.84       -3.15      4.26 o 
  -6   0  12       61.19       67.01      8.75 o 
  -5   0  12        1.94       -4.10      4.92 o 
  -4   0  12        2.46        0.82      4.10 o 
  -3   0  12      305.54      312.64     13.13 o 
  -2   0  12      292.46      251.23     15.45 o 
  -1   0  12      409.72      431.78     10.39 o 
   0   0  12     1313.06     1434.15     27.90 o 
   1   0  12        5.85        4.52      2.37 o 
   2   0  12     1291.76     1239.02     21.64 o 
   3   0  12       26.48       29.44      6.84 o 
   4   0  12       34.48       35.03      3.81 o 
   5   0  12      675.07      670.60     14.58 o 
   6   0  12       78.15       77.09     15.32 o 
   7   0  12       22.16       19.36      4.54 o 
   8   0  12       36.15       33.88      5.80 o 
  -6   1  12        7.50       20.51      6.56 o 
  -5   1  12       35.92       30.91      6.29 o 
  -4   1  12      418.98      446.67     16.69 o 
  -3   1  12       59.20       47.59      6.02 o 
  -2   1  12      510.18      434.91     14.77 o 
  -1   1  12       58.12       56.62      6.02 o 
   0   1  12       93.67       96.28      7.11 o 
   1   1  12      609.23      674.45     12.92 o 
   2   1  12      864.19      870.29     16.41 o 
   3   1  12       14.56       12.24      4.10 o 
   4   1  12      278.50      275.50     20.79 o 
   5   1  12       14.04       14.22      2.96 o 
   6   1  12       74.16       77.76      5.57 o 
   7   1  12      426.42      432.39     11.95 o 
   8   1  12       69.54       66.62      8.21 o 
  -5   2  12        7.18        5.47      5.47 o 
  -4   2  12       66.99       84.25      7.93 o 
  -3   2  12      154.75      153.18      9.03 o 
  -2   2  12      166.99      158.10      8.75 o 
  -1   2  12       88.77       95.19      6.84 o 
   0   2  12       44.90       46.50      5.20 o 
   1   2  12       61.51       61.82      5.74 o 
   2   2  12        2.27        3.61      1.82 o 
   3   2  12     1880.48     1940.88     32.00 o 
   4   2  12      401.20      404.67      9.50 o 
   5   2  12      563.34      523.98     15.45 o 
   6   2  12       11.36       13.18      3.47 o 
   7   2  12       26.21       19.64      4.24 o 
   8   2  12       73.72       72.38      8.48 o 
   9   2  12      150.50      140.95     12.58 o 
  -5   3  12       33.19       41.03      6.84 o 
  -4   3  12       22.88       22.98      5.47 o 
  -3   3  12        0.26        3.01      4.10 o 
  -2   3  12       14.76        8.75      4.10 o 
  -1   3  12     1450.19     1354.25     31.46 o 
   0   3  12      384.43      399.35     12.86 o 
   1   3  12        7.17        5.47      3.28 o 
   2   3  12      112.34      102.57      6.84 o 
   3   3  12      155.70      146.06      8.48 o 
   4   3  12        8.39        6.84      4.10 o 
   5   3  12     1676.42     1623.67     38.29 o 
   6   3  12      885.37      889.33     33.23 o 
   7   3  12       35.25       19.69      5.74 o 
   8   3  12       20.43       14.50      6.56 o 
   9   3  12        2.12        3.83      6.56 o 
  -4   4  12       44.16       36.38      6.02 o 
  -3   4  12        9.07        7.11      4.38 o 
  -2   4  12        0.92        1.64      3.28 o 
  -1   4  12       15.32       12.04      3.28 o 
   0   4  12      109.03      134.03      7.39 o 
   1   4  12      293.07      297.33     10.39 o 
   2   4  12      440.15      432.18     13.13 o 
   3   4  12        5.90        3.28      3.01 o 
   4   4  12      141.54      136.49      8.21 o 
   5   4  12      622.80      609.70     18.05 o 
   6   4  12       95.54      113.24      8.48 o 
   7   4  12      228.07      212.81     11.76 o 
   8   4  12      112.87      108.04      9.85 o 
   9   4  12        3.89        5.47      6.29 o 
  -4   5  12       12.46       14.77      5.47 o 
  -3   5  12      181.73      170.68      9.57 o 
  -2   5  12      321.90      337.54     12.04 o 
  -1   5  12       22.24       31.18      4.10 o 
   0   5  12        1.32       -1.09      2.46 o 
   1   5  12        0.06        1.91      2.46 o 
   2   5  12      660.20      690.12     17.23 o 
   3   5  12      670.03      679.17     17.78 o 
   4   5  12      146.05      157.83      8.21 o 
   5   5  12        1.36       -1.64      3.56 o 
   6   5  12       44.56       45.13      6.02 o 
   7   5  12      180.62      169.04     10.12 o 
   8   5  12       35.64       43.22      7.11 o 
   9   5  12      334.58      348.75     16.69 o 
  -3   6  12       43.02       40.48      5.74 o 
  -2   6  12       72.82       83.97      6.29 o 
  -1   6  12      280.75      277.36      9.85 o 
   0   6  12      220.02      210.89      8.21 o 
   1   6  12        8.38        7.66      2.46 o 
   2   6  12       18.93       17.23      3.01 o 
   3   6  12       30.35       25.44      3.56 o 
   4   6  12      299.98      305.53     10.94 o 
   5   6  12      845.01      808.28     21.34 o 
   6   6  12       11.73       10.39      4.38 o 
   7   6  12       88.26       89.99      7.93 o 
   8   6  12       72.98       61.54      7.39 o 
   9   6  12       12.13       12.58      6.56 o 
   3   7  12       68.72       71.12      4.65 o 
   4   7  12      105.39      105.86      6.56 o 
   5   7  12       10.20       -0.55      3.28 o 
   6   7  12      109.21      110.78      7.93 o 
   7   7  12      118.70      130.75      9.57 o 
   8   7  12        1.22       -4.92      4.92 o 
   9   7  12        0.67        1.37      6.02 o 
   5   8  12        2.14        0.82      3.56 o 
   6   8  12      210.39      216.91     10.39 o 
   7   8  12        0.50        2.46      4.38 o 
   8   8  12       86.51       81.24      8.48 o 
   9   8  12       31.55       30.64      7.11 o 
   6   9  12       86.33       89.72      7.11 o 
   7   9  12       48.08       39.66      6.29 o 
   8   9  12       68.66       75.77      8.21 o 
   7  10  12        5.46        3.56      4.65 o 
  -3  -6  13       19.87       17.84      5.74 o 
  -2  -6  13       13.41       18.75      8.48 o 
  -1  -6  13       24.04       26.12      4.82 o 
   0  -6  13        6.37        6.56      5.47 o 
   1  -6  13       30.50       16.69      6.56 o 
  -4  -5  13       17.23       14.52      4.14 o 
  -3  -5  13       19.34       16.71      4.20 o 
  -2  -5  13      511.63      526.02     13.70 o 
  -1  -5  13      157.27      159.36      7.90 o 
   0  -5  13       19.26       17.46      4.27 o 
   1  -5  13       72.07       70.51      7.93 o 
   2  -5  13       10.17        6.45      4.24 o 
  -5  -4  13        0.74       -0.93      4.51 o 
  -4  -4  13       31.27       31.62      6.29 o 
  -3  -4  13       91.92       93.60      6.23 o 
  -2  -4  13        5.72        4.85      3.28 o 
  -1  -4  13      126.53      117.88     14.77 o 
   0  -4  13      398.11      424.79     17.51 o 
   1  -4  13      222.09      236.67      9.28 o 
   2  -4  13        0.62        0.53      3.61 o 
   3  -4  13      112.25      114.73      7.80 o 
   4  -4  13       16.49        8.01      5.20 o 
  -5  -3  13       23.71       17.39      4.51 o 
  -4  -3  13      338.33      356.05     40.62 o 
  -3  -3  13       18.74       28.42      6.70 o 
  -2  -3  13      145.64      143.42      7.13 o 
  -1  -3  13      167.83      167.47      7.32 o 
   0  -3  13       52.93       54.16      4.79 o 
   1  -3  13      425.86      461.49     12.37 o 
   2  -3  13      167.12      169.97      8.10 o 
   3  -3  13       35.33       41.32      4.91 o 
   4  -3  13       49.05       53.65     12.04 o 
   5  -3  13        0.35       -0.50      4.38 o 
  -6  -2  13        2.03        6.56      6.02 o 
  -5  -2  13       73.96       61.82      8.48 o 
  -4  -2  13       79.21       66.74      8.21 o 
  -3  -2  13      320.71      335.83     14.36 o 
  -2  -2  13      270.52      282.95      8.98 o 
  -1  -2  13      172.76      189.29     20.10 o 
   0  -2  13      133.91      158.03     12.86 o 
   1  -2  13       66.89       57.29     10.80 o 
   2  -2  13        3.22        4.41      3.27 o 
   3  -2  13      581.56      566.96     24.62 o 
   4  -2  13      173.78      185.77      8.33 o 
   5  -2  13       12.02       14.55      4.20 o 
   6  -2  13      103.65       95.19     10.94 o 
  -6  -1  13       13.43        4.92      6.29 o 
  -5  -1  13      113.04      131.84     10.94 o 
  -4  -1  13       43.42       34.19      6.56 o 
  -3  -1  13      100.26       81.24      7.93 o 
  -2  -1  13      284.43      279.98      8.45 o 
  -1  -1  13      299.85      364.68     10.67 o 
   0  -1  13      398.59      427.64     10.51 o 
   1  -1  13       14.75       13.21      5.74 o 
   2  -1  13      534.73      528.04     12.45 o 
   3  -1  13      647.80      617.46     19.97 o 
   4  -1  13       51.88       51.44      4.79 o 
   5  -1  13       37.36       28.56      4.47 o 
   6  -1  13       59.86       48.98      5.37 o 
   7  -1  13        0.84       -3.96      3.96 o 
  -6   0  13       41.93       45.95      8.48 o 
  -5   0  13      110.25      137.31     10.94 o 
  -4   0  13      169.42      161.66     10.39 o 
  -3   0  13        9.30        2.19      4.10 o 
  -2   0  13      283.32      271.07     12.04 o 
  -1   0  13      611.52      663.01     21.06 o 
   0   0  13      150.31      196.07      8.34 o 
   1   0  13      336.72      359.92      9.42 o 
   2   0  13     1033.27     1019.72     19.03 o 
   3   0  13       36.29       30.21      3.61 o 
   4   0  13      446.93      449.31     11.37 o 
   5   0  13      315.19      308.15      9.77 o 
   6   0  13       35.22       34.28      4.63 o 
   7   0  13       58.14       69.46      6.18 o 
  -5   1  13       13.02       14.22      5.74 o 
  -4   1  13        0.41       -0.55      4.92 o 
  -3   1  13       41.90       37.75      6.02 o 
  -2   1  13       87.78       86.98      7.39 o 
  -1   1  13       34.63       27.35      5.20 o 
   0   1  13      108.53      108.32      7.93 o 
   1   1  13     1350.65     1385.98     33.64 o 
   2   1  13       17.11       14.63      6.56 o 
   3   1  13      512.25      508.54     11.56 o 
   4   1  13       66.56       64.81      4.59 o 
   5   1  13      565.65      553.50     12.89 o 
   6   1  13      536.53      496.78     12.34 o 
   7   1  13      125.44      133.86      7.43 o 
   8   1  13        5.83       13.71      4.74 o 
  -5   2  13        5.18        8.21      5.74 o 
  -4   2  13       94.26       91.09      8.75 o 
  -3   2  13      474.46      472.93     16.41 o 
  -2   2  13      113.73      100.66      7.66 o 
  -1   2  13      194.56      171.78      9.30 o 
   0   2  13        9.35        6.84      3.56 o 
   1   2  13        3.50        7.93      3.83 o 
   2   2  13      120.68      124.73      9.03 o 
   3   2  13     1357.43     1394.73     33.92 o 
   4   2  13       53.88       52.87      4.01 o 
   5   2  13      123.47      123.52      5.91 o 
   6   2  13        0.30        3.01      4.65 o 
   7   2  13       98.42      109.32      6.54 o 
   8   2  13      494.62      527.41     13.86 o 
  -5   3  13       17.24       15.59      6.29 o 
  -4   3  13       39.42       47.87      6.84 o 
  -3   3  13       73.93       76.86      7.39 o 
  -2   3  13       99.06       93.27      7.39 o 
  -1   3  13      430.08      408.93     13.68 o 
   0   3  13       21.03       14.22      3.83 o 
   1   3  13      172.87      164.12      8.75 o 
   2   3  13        1.59        5.47      3.56 o 
   3   3  13       11.03       19.15      4.38 o 
   4   3  13      532.78      543.78     17.23 o 
   5   3  13       30.43       20.79      5.20 o 
   6   3  13        0.93        8.75      5.20 o 
   7   3  13       15.73       12.86      5.47 o 
   8   3  13        9.29        7.11      6.29 o 
   9   3  13       41.37       38.57      8.48 o 
  -4   4  13        6.95        2.46      5.20 o 
  -3   4  13      113.01      126.37      9.03 o 
  -2   4  13        8.62        6.02      4.10 o 
  -1   4  13      182.03      153.72      8.48 o 
   0   4  13      826.81      865.18     21.61 o 
   1   4  13      205.70      186.55      8.75 o 
   2   4  13       52.99       58.54      5.47 o 
   3   4  13        7.62        4.38      3.56 o 
   4   4  13       69.34       48.96      5.47 o 
   5   4  13       38.15       39.39      5.74 o 
   6   4  13      726.22      732.51     21.88 o 
   7   4  13      290.00      291.86     13.68 o 
   8   4  13        9.62       12.58      6.02 o 
   9   4  13        2.99       -5.74      5.74 o 
  -3   5  13       81.97       74.95      7.11 o 
  -2   5  13        0.79       -0.82      3.56 o 
  -1   5  13       84.63       84.52      6.29 o 
   0   5  13       48.60       51.70      4.92 o 
   1   5  13      102.67      102.30      6.56 o 
   2   5  13     1224.21     1218.58     28.17 o 
   3   5  13      636.71      668.51     18.33 o 
   4   5  13       14.66        8.21      3.83 o 
   5   5  13       62.36       67.84      6.56 o 
   6   5  13        0.33        0.55      3.83 o 
   7   5  13       54.29       61.54      7.39 o 
   8   5  13      108.76       97.10      9.57 o 
   9   5  13      135.20      151.26     12.58 o 
  -3   6  13        0.30       -0.27      4.38 o 
  -2   6  13      460.96      471.02     14.77 o 
  -1   6  13      186.60      176.70      8.21 o 
   0   6  13        4.79        4.10      2.74 o 
   1   6  13       47.42       48.69      4.38 o 
   2   6  13       30.80       26.53      3.56 o 
   3   6  13       83.52       83.15      5.74 o 
   4   6  13      459.44      497.55     15.32 o 
   5   6  13      249.00      281.19     11.76 o 
   6   6  13       13.16       12.86      4.65 o 
   7   6  13       43.50       39.66      6.29 o 
   8   6  13        5.51       12.04      5.74 o 
   9   6  13      132.13      119.53     10.94 o 
   3   7  13       34.63       43.76      4.10 o 
   4   7  13       37.33       34.46      4.38 o 
   5   7  13      240.22      240.16     10.39 o 
   6   7  13      184.80      185.73     10.12 o 
   7   7  13       66.62       78.23      7.66 o 
   8   7  13       73.37       65.10      7.93 o 
   9   7  13       15.76       25.44      6.84 o 
   4   8  13       99.45      105.86      6.84 o 
   5   8  13       25.85       20.79      4.38 o 
   6   8  13       22.67       17.51      4.92 o 
   7   8  13        7.95        3.83      4.65 o 
   8   8  13       58.39       54.98      7.66 o 
   6   9  13      155.19      169.32      9.57 o 
   7   9  13       86.64       82.88      7.93 o 
  -3  -5  14      141.04      155.64      9.44 o 
  -2  -5  14      101.13       95.10     11.49 o 
  -1  -5  14       16.93       11.35      4.14 o 
   0  -5  14        3.66       -2.69      3.74 o 
   1  -5  14       13.20        8.34      4.26 o 
   2  -5  14       70.58       62.91      9.03 o 
  -4  -4  14       13.67       14.41      4.32 o 
  -3  -4  14       80.04       79.51      6.04 o 
  -2  -4  14      135.75      116.92     12.72 o 
  -1  -4  14      424.78      476.52     12.94 o 
   0  -4  14        4.73        0.10      3.61 o 
   1  -4  14        2.74        5.60      3.74 o 
   2  -4  14       26.66       27.29      4.91 o 
   3  -4  14        3.07        2.39      4.24 o 
  -5  -3  14      188.69      172.32     13.13 o 
  -4  -3  14       30.56       34.68      4.93 o 
  -3  -3  14        0.81       -2.81      5.20 o 
  -2  -3  14        0.22       -2.93      2.93 o 
  -1  -3  14       12.52       19.59      3.81 o 
   0  -3  14      213.33      230.75      8.72 o 
   1  -3  14      627.93      636.79     15.07 o 
   2  -3  14       34.03       35.85     11.08 o 
   3  -3  14        5.68        2.82      3.74 o 
   4  -3  14       55.22       55.77      7.11 o 
   5  -3  14        8.76        0.11      4.40 o 
  -5  -2  14       14.70        8.48      6.29 o 
  -4  -2  14       14.80        7.39      5.74 o 
  -3  -2  14      577.16      601.77     20.79 o 
  -2  -2  14      110.07      123.92     12.58 o 
  -1  -2  14        1.08        0.41      2.68 o 
   0  -2  14      214.42      225.16     11.21 o 
   1  -2  14        0.12        1.30      3.28 o 
   2  -2  14      479.55      502.47     18.87 o 
   3  -2  14       57.40       65.63      5.68 o 
   4  -2  14       56.70       58.76      7.66 o 
   5  -2  14        5.63        4.97      4.07 o 
   6  -2  14        0.36       -4.07      4.07 o 
  -5  -1  14        1.04        0.27      5.20 o 
  -4  -1  14      174.14      164.39     10.94 o 
  -3  -1  14       60.31       57.71      7.39 o 
  -2  -1  14       76.88       79.60      8.21 o 
  -1  -1  14      588.69      612.88     22.43 o 
   0  -1  14      605.63      647.32     14.00 o 
   1  -1  14       31.67       30.60      3.88 o 
   2  -1  14      368.02      356.06     13.81 o 
   3  -1  14       11.52        9.60      3.48 o 
   4  -1  14      386.51      407.77     11.64 o 
   5  -1  14       34.25       35.12      4.86 o 
   6  -1  14       27.63       25.06      6.43 o 
  -5   0  14      108.74       98.47      9.85 o 
  -4   0  14       75.46       64.83      7.93 o 
  -3   0  14        1.27       -2.74      4.10 o 
  -2   0  14      186.60      188.19     10.67 o 
  -1   0  14       16.25       24.34      5.20 o 
   0   0  14      476.17      489.25     13.68 o 
   1   0  14      505.61      502.42     11.53 o 
   2   0  14      145.46      152.29      9.98 o 
   3   0  14      715.85      715.83     15.33 o 
   4   0  14      217.91      204.74      8.06 o 
   5   0  14        2.81       -0.79      3.14 o 
   6   0  14       58.06       60.40      5.52 o 
   7   0  14       48.63       49.11      5.72 o 
  -5   1  14        9.06       -0.27      5.74 o 
  -4   1  14      117.74      121.72     10.12 o 
  -3   1  14       18.36       18.87      5.47 o 
  -2   1  14       21.17       23.52      5.47 o 
  -1   1  14      608.88      673.98     20.24 o 
   0   1  14      598.85      635.41     19.42 o 
   1   1  14      194.23      226.76     10.94 o 
   2   1  14      536.13      532.69     11.92 o 
   3   1  14      642.39      643.43     19.01 o 
   4   1  14       79.07       76.56      4.98 o 
   5   1  14      496.91      489.76     12.11 o 
   6   1  14      317.92      333.47     16.55 o 
   7   1  14        7.52        2.80      3.88 o 
   8   1  14        0.54        0.15      4.32 o 
  -5   2  14       30.69       41.03      7.66 o 
  -4   2  14       20.72       21.61      6.29 o 
  -3   2  14       50.11       52.24      6.84 o 
  -2   2  14      106.79       90.81      7.93 o 
  -1   2  14       42.85       44.31      5.74 o 
   0   2  14       11.10        3.56      3.83 o 
   1   2  14      226.55      256.30     11.49 o 
   2   2  14      614.86      642.80     19.69 o 
   3   2  14        1.34       -1.64      4.38 o 
   4   2  14       17.92       23.25      5.47 o 
   5   2  14      282.96      256.57     12.86 o 
   6   2  14      422.95      394.98     16.41 o 
   7   2  14      129.98      107.22     10.39 o 
   8   2  14       78.15       74.83      6.43 o 
  -4   3  14       33.37       25.44      6.29 o 
  -3   3  14      250.87      250.55     12.04 o 
  -2   3  14      203.29      185.73     10.39 o 
  -1   3  14        0.82        3.56      3.56 o 
   0   3  14        3.83        0.82      3.56 o 
   1   3  14       87.46       75.22      6.56 o 
   2   3  14       23.49       32.00      5.20 o 
   3   3  14      412.29      448.32     15.59 o 
   4   3  14      634.70      671.79     20.51 o 
   5   3  14        0.81        0.27      4.10 o 
   6   3  14       15.17       10.12      5.47 o 
   7   3  14        0.47        2.19      5.20 o 
   8   3  14      141.95      117.07     10.94 o 
  -4   4  14        6.78        8.48      5.74 o 
  -3   4  14       43.28       32.55      6.29 o 
  -2   4  14       72.29       77.96      7.11 o 
  -1   4  14      447.80      425.07     14.22 o 
   0   4  14      686.79      671.24     18.60 o 
   1   4  14       69.35       64.01      5.74 o 
   2   4  14       17.21       15.04      4.10 o 
   3   4  14       15.87       16.14      4.38 o 
   4   4  14      265.77      301.98     12.58 o 
   5   4  14      584.45      605.87     19.42 o 
   6   4  14      203.62      204.05     11.49 o 
   7   4  14      141.52      131.84     10.39 o 
   8   4  14        5.16       -2.74      5.74 o 
  -3   5  14        4.23        2.19      4.65 o 
  -2   5  14        1.58        2.46      4.10 o 
  -1   5  14        5.39        4.65      3.83 o 
   0   5  14      226.01      251.92     10.39 o 
   1   5  14      147.78      162.20      8.21 o 
   2   5  14      217.96      236.88     10.39 o 
   3   5  14      107.21      109.69      7.66 o 
   4   5  14        8.70        6.84      4.10 o 
   5   5  14       62.25       66.19      6.84 o 
   6   5  14       87.72       83.70      7.93 o 
   7   5  14      409.81      447.49     17.23 o 
   8   5  14       66.84       65.37      8.48 o 
   9   5  14       19.84       20.79      7.39 o 
  -2   6  14       73.97       72.21      6.84 o 
  -1   6  14       11.07        4.92      3.83 o 
   0   6  14        0.15       -2.19      3.01 o 
   1   6  14        0.01        1.91      2.74 o 
   2   6  14      272.86      266.42     10.12 o 
   3   6  14      599.55      614.62     17.23 o 
   4   6  14       82.13       70.84      6.29 o 
   5   6  14       19.63       18.05      4.65 o 
   6   6  14       27.14       18.60      5.47 o 
   7   6  14       30.69       30.36      6.29 o 
   8   6  14       35.15       26.26      6.84 o 
   9   6  14      107.49      110.51     10.94 o 
   3   7  14        0.41        1.64      3.01 o 
   4   7  14       24.85       28.17      4.65 o 
   5   7  14      178.24      194.48     10.39 o 
   6   7  14      173.94      174.24     10.39 o 
   7   7  14       52.68       51.42      7.11 o 
   8   7  14       27.45       28.99      6.84 o 
   5   8  14        2.59        2.19      3.83 o 
   6   8  14       80.18       87.53      7.39 o 
   7   8  14        5.32       -1.37      4.38 o 
   8   8  14       67.67       61.82      7.93 o 
   6   9  14       89.89       87.26      7.39 o 
   7   9  14        6.90        7.93      4.92 o 
  -1  -5  15        0.02       -2.75      3.74 o 
   0  -5  15       14.85       14.09      4.47 o 
  -3  -4  15      114.98      115.17     11.63 o 
  -2  -4  15      228.84      231.85     10.26 o 
  -1  -4  15      285.11      302.27     17.23 o 
   0  -4  15        1.33        4.27      6.02 o 
   1  -4  15        9.46        7.43      4.13 o 
   2  -4  15        8.12        9.54      4.63 o 
   3  -4  15      299.01      296.51     16.14 o 
  -4  -3  15       13.38       22.70      7.11 o 
  -3  -3  15        9.89       11.22      3.88 o 
  -2  -3  15        7.62        9.50      3.61 o 
  -1  -3  15      232.21      258.27      9.42 o 
   0  -3  15      229.36      239.32     11.76 o 
   1  -3  15        9.06        7.13      3.74 o 
   2  -3  15       42.68       48.28      6.43 o 
   3  -3  15       13.19        9.92      4.32 o 
   4  -3  15        5.23        3.12      4.51 o 
  -4  -2  15      148.30      140.87     11.76 o 
  -3  -2  15      184.21      178.34     12.31 o 
  -2  -2  15      118.52      125.90      6.89 o 
  -1  -2  15        0.23        0.75      3.08 o 
   0  -2  15       53.17       56.62      4.86 o 
   1  -2  15      145.41      140.59      8.21 o 
   2  -2  15      480.86      505.76     19.15 o 
   3  -2  15        2.44       -0.27      3.74 o 
   4  -2  15       95.91       88.00      7.66 o 
   5  -2  15       31.53       25.81      5.21 o 
  -4  -1  15       79.84       61.27      8.48 o 
  -3  -1  15       35.49       33.37      6.84 o 
  -2  -1  15      418.06      438.19     17.23 o 
  -1  -1  15      233.87      250.28     12.86 o 
   0  -1  15      360.09      373.64     15.32 o 
   1  -1  15      220.09      216.72     11.21 o 
   2  -1  15       26.83       29.31      7.52 o 
   3  -1  15      109.79       88.25      6.27 o 
   4  -1  15       85.17       79.40      6.11 o 
   5  -1  15       87.44       83.45      6.64 o 
   6  -1  15       74.54       67.65      6.37 o 
  -4   0  15       10.17       13.68      6.29 o 
  -3   0  15       84.50       87.53      8.75 o 
  -2   0  15        9.21        3.56      4.65 o 
  -1   0  15        0.34       -2.74      4.10 o 
   0   0  15      274.21      286.11     12.86 o 
   1   0  15      276.92      301.98     13.95 o 
   2   0  15      281.03      290.76     13.68 o 
   3   0  15      799.69      761.64     16.41 o 
   4   0  15        2.85        5.56      3.42 o 
   5   0  15       48.19       49.39      5.13 o 
   6   0  15        5.20        4.12      4.24 o 
   7   0  15       32.51       30.31      5.19 o 
  -4   1  15      217.88      195.03     11.76 o 
  -3   1  15       69.53       67.01      7.93 o 
  -2   1  15        1.72       -1.91      4.10 o 
  -1   1  15       54.55       69.48      7.11 o 
   0   1  15       25.83       26.81      5.20 o 
   1   1  15      216.41      219.64     11.21 o 
   2   1  15       84.34       66.47      7.39 o 
   3   1  15      424.92      422.88     16.69 o 
   4   1  15      372.22      372.55     15.86 o 
   5   1  15       20.91       16.69      6.02 o 
   6   1  15        3.89        5.12      3.68 o 
   7   1  15       50.06       36.46      4.99 o 
  -4   2  15        2.06       -4.92      4.92 o 
  -3   2  15       23.36       19.15      5.74 o 
  -2   2  15       34.67       30.36      6.02 o 
  -1   2  15      346.89      358.60     14.22 o 
   0   2  15      230.92      257.12     11.76 o 
   1   2  15      294.67      330.15     13.13 o 
   2   2  15       43.19       39.94      6.02 o 
   3   2  15      373.51      364.89     15.32 o 
   4   2  15       36.39       37.47      6.56 o 
   5   2  15      190.38      188.46     12.31 o 
   6   2  15      500.81      513.96     19.97 o 
   7   2  15       55.25       56.35      9.03 o 
   8   2  15        8.71        0.55      6.56 o 
  -4   3  15      105.00       96.56      9.57 o 
  -3   3  15      221.27      222.93     11.76 o 
  -2   3  15       26.24       32.00      5.74 o 
  -1   3  15       73.40       80.69      7.11 o 
   0   3  15       35.42       33.92      5.20 o 
   1   3  15       78.32       68.11      6.56 o 
   2   3  15      568.18      614.35     19.15 o 
   3   3  15      309.21      317.02     13.68 o 
   4   3  15       38.59       29.81      6.02 o 
   5   3  15       24.60       26.81      5.74 o 
   6   3  15       87.14       78.23      8.48 o 
   7   3  15       74.71       65.37      8.48 o 
   8   3  15      136.10      124.46     11.49 o 
  -3   4  15       17.11       23.80      6.29 o 
  -2   4  15      351.46      331.24     13.68 o 
  -1   4  15      106.98      102.57      7.66 o 
   0   4  15       94.30       94.64      7.39 o 
   1   4  15       14.97        9.85      4.10 o 
   2   4  15      207.38      200.50     10.12 o 
   3   4  15      149.26      134.30      9.03 o 
   4   4  15      567.66      576.60     18.60 o 
   5   4  15      103.24      102.03      8.75 o 
   6   4  15       20.23       24.07      6.02 o 
   7   4  15       32.26       38.84      7.11 o 
   8   4  15       14.88       13.40      7.11 o 
  -2   5  15        4.37        4.38      4.38 o 
  -1   5  15       72.50       61.82      6.29 o 
   0   5  15      602.67      629.94     18.05 o 
   1   5  15      231.15      219.10      9.85 o 
   2   5  15       39.74       30.91      4.92 o 
   3   5  15      143.97      160.84      9.57 o 
   4   5  15       25.54       19.97      5.20 o 
   5   5  15      748.97      748.38     22.16 o 
   6   5  15      416.79      424.52     16.69 o 
   7   5  15      260.20      267.79     13.95 o 
   8   5  15       15.33       14.77      6.29 o 
  -2   6  15        1.13        0.55      4.38 o 
  -1   6  15        3.09        0.00      3.83 o 
   0   6  15        3.38       -3.01      3.01 o 
   1   6  15       92.77      111.33      7.66 o 
   2   6  15      119.70      129.65      7.93 o 
   3   6  15      224.61      212.53      9.85 o 
   4   6  15       91.04       92.45      7.39 o 
   5   6  15       70.32       68.38      6.84 o 
   6   6  15        0.15       -2.74      4.65 o 
   7   6  15      175.38      177.52     11.76 o 
   8   6  15      167.17      157.28     11.49 o 
   3   7  15      227.38      239.07     10.12 o 
   4   7  15      204.18      222.93     10.39 o 
   5   7  15        4.42        3.83      4.38 o 
   6   7  15      180.65      187.09     11.21 o 
   7   7  15       18.15       12.31      5.74 o 
   8   7  15       22.18       19.42      6.56 o 
   5   8  15       61.87       56.35      6.29 o 
   6   8  15      165.46      189.01     10.94 o 
   7   8  15       63.09       60.18      7.66 o 
   6   9  15        4.54        1.64      4.65 o 
  -2  -4  16       16.03       18.60      7.39 o 
  -1  -4  16        2.67        4.89      4.13 o 
   0  -4  16        1.01       -3.74      6.02 o 
   1  -4  16       31.93       28.67      8.34 o 
  -3  -3  16       11.33       -2.46      6.29 o 
  -2  -3  16       18.37       15.67      4.00 o 
  -1  -3  16      246.41      259.63      9.81 o 
   0  -3  16      148.22      169.38      8.45 o 
   1  -3  16        0.78        1.14      3.68 o 
   2  -3  16       96.97       85.93      8.34 o 
   3  -3  16       28.57       30.83      5.60 o 
  -3  -2  16       14.59       16.96      6.84 o 
  -2  -2  16      106.70      110.78     10.39 o 
  -1  -2  16        9.72        7.80      3.39 o 
   0  -2  16      159.06      165.66      7.94 o 
   1  -2  16       61.70       52.33      5.13 o 
   2  -2  16       41.47       37.91      8.75 o 
   3  -2  16       90.58       90.22      6.85 o 
   4  -2  16       60.52       56.85      6.30 o 
  -4  -1  16       81.33       86.98      9.57 o 
  -3  -1  16      110.63      117.07     10.39 o 
  -2  -1  16      187.71      211.44     12.86 o 
  -1  -1  16       76.48       76.31      8.75 o 
   0  -1  16      128.06      129.65     10.39 o 
   1  -1  16       76.86       79.87      8.75 o 
   2  -1  16      191.94      192.51      8.29 o 
   3  -1  16       19.85       21.53      4.47 o 
   4  -1  16        1.00        1.54      3.85 o 
   5  -1  16      151.41      143.69     28.04 o 
  -4   0  16       27.93       33.92      7.39 o 
  -3   0  16       20.77       21.61      6.56 o 
  -2   0  16      191.49      183.27     11.49 o 
  -1   0  16      296.23      314.01     14.50 o 
   0   0  16      320.09      311.00     13.95 o 
   1   0  16      418.86      420.96     16.69 o 
   2   0  16       52.50       59.90      7.93 o 
   3   0  16       59.87       58.54      8.21 o 
   4   0  16       20.96       15.78      4.20 o 
   5   0  16       55.69       60.24      6.29 o 
   6   0  16       43.36       43.26      5.59 o 
  -4   1  16       36.00       27.08      6.84 o 
  -3   1  16      186.42      157.28     10.67 o 
  -2   1  16       34.57       43.49      6.84 o 
  -1   1  16       19.41       10.12      4.92 o 
   0   1  16       24.41       21.34      5.47 o 
   1   1  16      345.49      351.49     15.04 o 
   2   1  16       71.49       59.63      7.66 o 
   3   1  16      619.17      609.70     21.06 o 
   4   1  16      345.75      357.78     16.41 o 
   5   1  16       43.59       39.39      7.93 o 
   6   1  16        6.03        3.01      6.02 o 
   7   1  16       14.94        4.92      7.11 o 
  -3   2  16       37.37       30.09      6.84 o 
  -2   2  16       18.56       14.22      5.47 o 
  -1   2  16      462.25      462.27     16.69 o 
   0   2  16      330.06      353.13     14.22 o 
   1   2  16        0.26       -0.55      4.10 o 
   2   2  16       53.74       59.90      7.11 o 
   3   2  16       65.44       54.43      7.66 o 
   4   2  16      236.33      238.79     13.40 o 
   5   2  16      144.67      134.85     11.21 o 
   6   2  16       76.50       73.58      9.03 o 
   7   2  16        0.45        0.00      6.02 o 
  -3   3  16        0.71        1.37      4.92 o 
  -2   3  16        4.96       -0.55      4.65 o 
  -1   3  16        3.10       10.39      4.65 o 
   0   3  16      159.67      163.30      9.85 o 
   1   3  16      237.53      256.02     12.31 o 
   2   3  16      471.22      473.48     16.96 o 
   3   3  16        8.28       10.94      4.92 o 
   4   3  16       22.27       28.17      6.02 o 
   5   3  16        3.16        8.21      5.20 o 
   6   3  16      144.65      126.64     10.94 o 
   7   3  16      279.71      298.15     15.32 o 
  -2   4  16      246.27      242.89     12.58 o 
  -1   4  16       26.77       25.71      5.47 o 
   0   4  16        7.19        5.47      4.10 o 
   1   4  16       15.27       19.42      4.92 o 
   2   4  16      335.27      325.23     13.13 o 
   3   4  16      628.60      643.62     20.24 o 
   4   4  16      119.82      103.39      8.75 o 
   5   4  16      148.00      139.23     10.39 o 
   6   4  16       29.58       35.83      7.11 o 
   7   4  16        1.62        1.64      5.74 o 
   8   4  16       12.28       17.51      7.11 o 
  -2   5  16       26.43       18.05      5.47 o 
  -1   5  16      229.00      229.77     11.21 o 
   0   5  16      185.58      201.59     10.12 o 
   1   5  16       70.27       67.01      6.56 o 
   2   5  16        9.36       11.21      4.10 o 
   3   5  16       24.46       28.72      5.47 o 
   4   5  16      269.12      260.67     12.31 o 
   5   5  16      342.96      379.39     15.32 o 
   6   5  16       14.81        5.47      5.20 o 
   7   5  16        4.54        4.10      5.74 o 
   8   5  16       66.89       68.93      9.57 o 
  -1   6  16       24.94       24.07      5.20 o 
   0   6  16       17.37       20.79      4.65 o 
   1   6  16      401.05      440.38     14.22 o 
   2   6  16       75.36       83.97      6.84 o 
   3   6  16       16.39       21.88      4.92 o 
   4   6  16      180.97      197.76     10.67 o 
   5   6  16       50.03       51.70      6.84 o 
   6   6  16      373.32      391.42     15.86 o 
   7   6  16      155.19      169.32     11.76 o 
   8   6  16       62.41       63.46      8.75 o 
   3   7  16      335.83      345.19     12.86 o 
   4   7  16      147.59      155.09      9.57 o 
   5   7  16        9.93        7.11      4.92 o 
   6   7  16       77.85       91.09      8.75 o 
   7   7  16        3.32        3.28      5.74 o 
   5   8  16       58.94       58.26      6.56 o 
   6   8  16       55.78       55.53      7.11 o 
   7   8  16      164.16      152.08     11.21 o 
  -1  -3  17        6.86        8.00      4.07 o 
   0  -3  17       48.57       46.11      8.21 o 
   1  -3  17       34.10       42.70      5.61 o 
   2  -3  17        6.42        5.57      4.20 o 
  -2  -2  17       11.97        7.39      6.56 o 
  -1  -2  17       20.62        6.56      6.56 o 
   0  -2  17      141.30      149.28      7.94 o 
   1  -2  17       13.16       12.35      4.14 o 
   2  -2  17       22.70       22.99      4.67 o 
   3  -2  17      277.98      315.65     14.63 o 
  -3  -1  17       21.64       21.34      6.84 o 
  -2  -1  17       69.15       77.96      9.57 o 
  -1  -1  17       74.81       98.47      9.85 o 
   0  -1  17       19.18       18.33      6.84 o 
   1  -1  17      108.32      106.68     10.39 o 
   2  -1  17       33.37       23.75      4.65 o 
   3  -1  17       35.41       30.68      4.79 o 
   4  -1  17       56.48       58.14      6.15 o 
  -3   0  17       44.99       41.58      7.66 o 
  -2   0  17       90.20       85.07      9.30 o 
  -1   0  17      172.32      175.88     11.49 o 
   0   0  17       45.37       63.46      7.93 o 
   1   0  17      279.80      307.99     14.77 o 
   2   0  17        5.84        6.02      5.74 o 
   3   0  17      231.46      219.92     13.40 o 
   4   0  17        1.69        5.01      6.70 o 
   5   0  17       12.01       11.64      4.20 o 
  -3   1  17      191.83      186.82     12.04 o 
  -2   1  17        1.01       -0.55      4.92 o 
  -1   1  17      113.23      126.10     10.12 o 
   0   1  17       38.00       37.20      6.56 o 
   1   1  17      121.83      133.76     10.39 o 
   2   1  17      208.03      225.66     12.58 o 
   3   1  17       77.20       61.82      8.48 o 
   4   1  17        9.29       11.49      6.29 o 
   5   1  17       31.11       43.22      8.21 o 
   6   1  17       21.42       13.95      7.11 o 
  -3   2  17       53.49       49.51      7.93 o 
  -2   2  17      154.75      167.40     11.49 o 
  -1   2  17       17.45       13.68      5.47 o 
   0   2  17        5.32        6.56      5.20 o 
   1   2  17       98.20       89.72      8.48 o 
   2   2  17       13.83       12.31      5.47 o 
   3   2  17        1.38        8.48      5.47 o 
   4   2  17      289.86      304.44     15.04 o 
   5   2  17       51.82       53.61      8.48 o 
   6   2  17       35.94       39.11      7.93 o 
   7   2  17        2.84       -2.74      6.29 o 
  -2   3  17        8.26        6.29      5.20 o 
  -1   3  17      146.41      133.76      9.85 o 
   0   3  17     1069.21     1130.23     30.09 o 
   1   3  17      219.69      223.47     12.04 o 
   2   3  17       44.99       46.23      6.84 o 
   3   3  17        1.80       -1.64      4.65 o 
   4   3  17       14.83        7.66      5.47 o 
   5   3  17       33.33       37.47      7.39 o 
   6   3  17       43.82       40.76      7.66 o 
   7   3  17      136.72      120.90     11.49 o 
  -2   4  17       30.65       16.14      6.02 o 
  -1   4  17        3.38       -1.09      4.65 o 
   0   4  17       19.54       22.16      5.47 o 
   1   4  17       93.83      110.51      8.48 o 
   2   4  17      543.65      542.96     18.33 o 
   3   4  17      346.41      366.80     15.32 o 
   4   4  17        5.69        6.84      5.47 o 
   5   4  17        8.00        6.02      5.47 o 
   6   4  17        0.35       12.04      6.29 o 
   7   4  17       53.68       54.16      8.48 o 
  -1   5  17      166.12      184.63     10.94 o 
   0   5  17        0.57       -1.09      4.10 o 
   1   5  17        7.44       15.86      4.65 o 
   2   5  17        2.09       -3.28      3.83 o 
   3   5  17      454.02      458.71     16.69 o 
   4   5  17      468.99      488.80     17.78 o 
   5   5  17       39.84       37.47      6.84 o 
   6   5  17       31.74       29.27      6.84 o 
   7   5  17        0.40       -3.01      5.74 o 
   0   6  17       99.42       92.73      7.66 o 
   1   6  17      222.51      228.67     10.94 o 
   2   6  17       56.75       58.54      6.29 o 
   3   6  17        2.80       -4.10      4.10 o 
   4   6  17       13.24       10.39      5.47 o 
   5   6  17      320.05      341.64     15.32 o 
   6   6  17      403.00      381.85     16.14 o 
   7   6  17       30.80       26.81      7.11 o 
   3   7  17        9.62       10.39      4.38 o 
   4   7  17       93.22       85.34      7.66 o 
   5   7  17      208.52      242.62     12.58 o 
   6   7  17        1.19        3.83      5.47 o 
   7   7  17       41.67       36.93      7.39 o 
   5   8  17        4.29        0.00      4.65 o 
   0  -2  18       62.49       64.55      9.03 o 
   1  -2  18       43.92       40.67      5.19 o 
   2  -2  18       27.29       10.18      4.40 o 
  -1  -1  18       25.61       34.46      7.66 o 
   0  -1  18       45.67       48.14      8.21 o 
   1  -1  18       79.74       69.75      9.30 o 
   2  -1  18        9.23        5.47      6.84 o 
   3  -1  18      146.37      149.62     13.13 o 
  -2   0  18        2.30        2.74      5.74 o 
  -1   0  18      100.62       89.44      9.57 o 
   0   0  18       31.54       35.56      7.66 o 
   1   0  18        0.02        6.29      5.74 o 
   2   0  18       17.39       12.04      6.56 o 
   3   0  18       77.33       93.55     10.39 o 
   4   0  18       21.35       13.95      7.11 o 
  -2   1  18       43.13       32.82      7.39 o 
  -1   1  18      119.06      105.04      9.85 o 
   0   1  18       33.36       39.39      7.39 o 
   1   1  18       51.66       51.97      7.93 o 
   2   1  18       99.70      104.76     10.12 o 
   3   1  18       60.61       47.05      7.93 o 
   4   1  18       53.45       56.35      9.03 o 
   5   1  18        6.57        9.03      6.84 o 
  -2   2  18      248.63      262.04     14.22 o 
  -1   2  18        2.30        8.21      5.47 o 
   0   2  18       10.80       20.79      6.29 o 
   1   2  18        2.55       12.31      5.47 o 
   2   2  18       99.11       92.18      9.30 o 
   3   2  18      161.42      163.57     11.49 o 
   4   2  18       42.51       34.74      7.93 o 
   5   2  18       15.16        6.56      6.29 o 
   6   2  18       24.83       13.13      7.11 o 
  -1   3  18       47.26       56.62      7.66 o 
   0   3  18      107.40      115.43      9.57 o 
   1   3  18        1.45       -1.37      4.92 o 
   2   3  18       61.64       64.83      7.93 o 
   3   3  18       27.64       28.72      6.84 o 
   4   3  18       42.16       42.40      7.66 o 
   5   3  18      100.32       96.56     10.39 o 
   6   3  18        2.07        6.84      6.84 o 
  -1   4  18        0.43        1.64      4.92 o 
   0   4  18      134.81      154.82     10.67 o 
   1   4  18      487.40      492.90     17.51 o 
   2   4  18       99.40       83.43      8.48 o 
   3   4  18        0.90       -2.19      5.20 o 
   4   4  18        6.84        5.47      5.74 o 
   5   4  18        6.62        7.93      6.29 o 
   6   4  18       51.50       52.24      8.48 o 
   0   5  18        3.93        8.21      4.65 o 
   1   5  18        7.16       10.94      4.92 o 
   2   5  18       13.99       21.06      5.47 o 
   3   5  18      426.98      434.64     17.23 o 
   4   5  18      131.18      154.27     11.49 o 
   5   5  18        4.11        6.29      5.74 o 
   6   5  18       63.62       56.07      8.48 o 
   1   6  18        0.45        0.55      4.38 o 
   2   6  18       17.35       21.88      5.47 o 
   3   6  18        6.39        2.46      4.92 o 
   4   6  18      133.00      126.37     10.12 o 
   5   6  18       26.01       30.36      6.84 o 
   6   6  18        2.17        9.03      6.02 o 
   3   7  18        1.75        1.37      4.38 o 
   4   7  18       24.50       25.99      6.02 o 
   5   7  18        0.51       -4.92      5.20 o 
   0   0  19        4.79       -1.37      5.74 o 
   1   0  19      156.24      163.84     12.58 o 
   2   0  19        9.94       14.22      7.11 o 
   3   0  19       12.77        8.48      6.84 o 
  -1   1  19        5.06        8.75      6.56 o 
   0   1  19       96.34      100.11     10.39 o 
   1   1  19       29.67       34.19      7.11 o 
   2   1  19       12.19        6.29      6.29 o 
   3   1  19       30.64       30.64      7.93 o 
   4   1  19       52.20       51.42      9.03 o 
  -1   2  19       49.72       39.94      7.39 o 
   0   2  19       86.86      104.21     10.12 o 
   1   2  19        1.81        1.64      5.20 o 
   2   2  19      114.68      125.55     10.94 o 
   3   2  19       13.49       11.76      6.84 o 
   4   2  19       95.03       89.72     10.12 o 
   5   2  19       11.32       18.33      7.39 o 
   0   3  19        1.17       -1.37      5.20 o 
   1   3  19        0.21        3.28      5.20 o 
   2   3  19        0.76       -4.38      5.20 o 
   3   3  19       76.20       76.59      9.03 o 
   4   3  19      173.36      158.10     13.13 o 
   5   3  19       49.25       58.81      9.30 o 
   0   4  19      150.23      152.90     10.67 o 
   1   4  19      185.30      202.69     12.31 o 
   2   4  19        5.12       -4.92      4.92 o 
   3   4  19        6.81        6.56      5.74 o 
   4   4  19       24.42       21.61      7.11 o 
   5   4  19       78.68       85.61     10.12 o 
   1   5  19       69.42       66.19      7.66 o 
   2   5  19      166.17      186.00     11.76 o 
   3   5  19       11.34       13.13      5.74 o 
   4   5  19        2.21       -4.65      4.65 o 
   5   5  19       10.51       10.94      6.56 o 
   2   6  19        5.99        5.20      4.92 o 
   3   6  19       44.82       38.57      6.84 o 
   4   6  19      154.42      202.96     12.31 o 
   5   6  19        0.68        4.10      6.29 o 
   1   2  20       96.83      100.93     10.12 o 
   2   2  20       61.60       61.54      9.30 o 
   3   2  20        6.98       13.95      7.39 o 
   2   3  20        0.92       -0.82      5.74 o 
   3   3  20      231.50      244.26     13.95 o 
   2   4  20        0.12        6.84      5.74 o 
   3   4  20       16.47       16.41      6.84 o 
   4   4  20       17.60       -2.74      6.29 o 
                                                 
